# Supplementary material for: The changes in health-related quality of life after attending cardiac rehabilitation: A qualitative systematic review of the perspective of patients living with heart disease
Source: PLoS One. 2025 Jan 30;20(1):e0313612. doi: 10.1371/journal.pone.0313612 (PMC11781667; doi:10.1371/journal.pone.0313612)
Supplement: S3 File — (XLS) [file pone.0313612.s003.XLS]

## Sheet: articles
			Title screening		Abstrcat screening		Full text screening
title	year	authors	Include	Excluded & reason	Include	Exclude	Include	exclude
Importance of resistance training for patients after a cardiac event	2006	Adams, J. and Cline, M. and Reed, M. and Masters, A. and Ehlke, K. and Hartman, J.	Yes		Yes			Yes.Wrong Outcome
Management of Coronary Artery Disease in South Asian Populations	2016	Ahmed, Emad and El-Menyar, Ayman		Not related HRQL
Cardiac rehabilitation and its effects on cognition in patients with coronary artery disease and heart failure	2018	Alagiakrishnan, Kannayiram and Mah, Darren and Gyenes, Gabor		Not related HRQL
Barriers to education in cardiac rehabilitation within an Iranian society: A qualitative descriptive study	2013	Alavi, M., Irajpour, A., Giles, T., Rabiei, K., & Sarrafzadegan, N	Yes		Yes			Yes. Does not include any data relating to HRQl . Focus is on delievry CR
Evidence for practice. Smoking cessation in patients with coronary heart disease	2005	Allen, G.		Not related HRQL
Aging and exercise	2011	Allen, J. and Morelli, V.		Not related HRQL
Untapped Potential of Home Health Care Innovations to Improve Outcomes With Bundled Payment Initiatives	2017	Alpert, Patricia T.		Not related HRQL
Community-Based Cardiovascular Disease Prevention to Reduce Cardiometabolic Risk in Latina Women: A Pilot Program	2014	Altman, Robin and Nunez de Ybarra, Jessica and Villablanca, Amparo C.		Not related HRQL E10:E51
Critical pathways: application to selected patient outcomes following coronary artery bypass graft	1999	Anderson, B. and Higgins, L. and Rozmus, C.		Not related HRQL
The American Heart Association 2030 Impact Goal: A Presidential Advisory From the American Heart Association	2020	Angell, Sonia Y. and McConnell, Michael V. and Anderson, Cheryl A. M. and Bibbins-Domingo, Kirsten and Boyle, Douglas S. and Capewell, Simon and Ezzati, Majid and de Ferranti, Sarah and Gaskin, Darrell J. and Goetzel, Ron Z. and Huffman, Mark D. and Jones, Marsha and Khan, Yosef M. and Kim, Sonia and Kumanyika, Shiriki K. and McCray, Alexa T. and Merritt, Robert K. and Milstein, Bobby and Mozaffa…		Not related HRQL
Which patients should receive aspirin for primary prevention of cardiovascular disease? An economic evaluation	2006	Annemans, L. and Lamotte, M. and Kubin, M. and Evers, T. and Verheugt, F. W.		Not related HRQL
PCSK9 inhibition, atherosclerotic cardiovascular disease, and health economics: Challenges at the crossroads	2019	Annemans, Lieven and Stock, Jane K. and Chapman, M. John		Not related HRQL
Exercise Training in Group 2 Pulmonary Hypertension: Which Intensity and What Modality	2016	Arena, Ross and Lavie, Carl J. and Borghi-Silva, Audrey and Daugherty, John and Bond, Samantha and Phillips, Shane A. and Guazzi, Marco		Not related HRQL
Neuromuscular electrical stimulation and inspiratory muscle training as potential adjunctive rehabilitation options for patients with heart failure	2010	Arena, R. and Pinkstaff, S. and Wheeler, E. and Peberdy, M. A. and Guazzi, M. and Myers, J.		Not related HRQL
Risk factors for rehospitalization for acute coronary syndromes and unplanned revascularization following acute myocardial infarction	2015	Arnold, Suzanne V. and Smolderen, Kim G. and Kennedy, Kevin F. and Li, Yan and Shore, Supriya and Stolker, Joshua M. and Wang, Tracy Y. and Jones, Philip G. and Zhao, Zhenxiang and Spertus, John A.		Not related HRQL
Controlling angina: management options	2000	Arstall, M. A.		Not related HRQL
Cardiac Rehabilitation in Heart Failure	2020	Asher, Ankita		Not related HRQL
Exercise & Sports Science Australia (ESSA) position statement on exercise prescription for patients with peripheral arterial disease and intermittent claudication	2014	Askew, Christopher D. and Parmenter, Belinda and Leicht, Anthony S. and Walker, Philip J. and Golledge, Jonathan		Not related HRQL
Managing lifestyle change to reduce coronary risk: a synthesis of qualitative research on peoples' experiences	2014	Astin, Felicity and Horrocks, Judith and Closs, S. Jose		Not related HRQL
Cardiac rehabilitation for the primary care physician	2000	Atkins, J. M.		Not related HRQL
Exercise-based cardiac rehabilitation for very old patients (<GT>/=75 years): focus on physical function	2008	Audelin, M. C. and Savage, P. D. and Ades, P. A.		Not related HRQL
Aspirin for Disease Prevention: Public Policy or Personal Choice?	2016	Baigent, Colin		Not related HRQL
Commentary on Cao Y, Davidson P & DiGiacomo M (2009) Cardiovascular disease in China: an urgent need to enhance the nursing role to improve health outcomes Journal of Clinical Nursing 18, 687-693	2009	Bakalis, N.		Not related HRQL
Heart failure. Community cardiology clinics improve quality of life but reimbursement system favors procedures over prevention	2008	Baker, M. L. and Earley, M. B. and Bisognano, J. D.		Not related HRQL
Effects of a phase III cardiac rehabilitation program on the risk factors of arterial hypertension and obesity in the elderly over 60 with cardiovascular disease	2011	Balasch, iBM and LÃ³pez, Bueno and RodrÃ­guez, de Sanabria G. and DueÃ±as, MoscardÃ³		Not related HRQL
[Commentary on] Effects of a home-based exercise program on clinical outcomes in heart failure	2008	Baliga, R. R.		Not related HRQL	Yes			Yes. Wrong outcome
Lifestyle and adherence to the recommended treatments after cardiac transplantation	2022	Balestroni, G., Bosimini, E., Centofanti, P., Di Summa, M., Giannuzzi, P., & Zotti, A. M. (	Yes
Cardiac rehabilitation...Ades PA. Cardiac rehabilitation and secondary prevention of coronary heart disease. N Engl J Med 2001;345:892-902	2002	Bankier, B. and Littman, A. B. and Rees, K. and Ebrahim, S. and Ades, P. A.		Not related HRQL
The Role of Self-Efficacy in Cardiovascular Disease Prevention in Women	2017	Banman, Lisa and Sawatzky, Jo-Ann V.		Not related HRQL
The Benefits of Rehabilitation for Palliative Care Patients	2015	Barawid, Edward and Covarrubias, Natalia and Tribuzio, Bianca and Liao, Solomon		Not related HRQL
Physical self-efficacy, anxiety and depression following a 6-week cardiac rehabilitation programme	2009	Barker, A. and Tsakirides, C. and Carroll, S. and Ingle, L.		Not related HRQL
Injuries and muscle soreness during the one repetition maximum assessment in a cardiac rehabilitation population	1999	Barnard, K. L. and Adams, K. J. and Swank, A. M. and Mann, E. and Denny, D. M.		Not related HRQL
Functional status outcomes of patients with a coronary artery bypass graft over time	2000	Barnason, S. and Zimmerman, L. and Anderson, A. and Mohr-Burt, S. and Nieveen, J.		Not related HRQL
Increasing heart-health lifestyles in deprived communities: economic evaluation of lay health trainers	2012	Barton, Garry R. and Goodall, Mark and Bower, Peter and Woolf, Sue and Capewell, Simon and Gabbay, Mark B.		Not related HRQL
On the occasion of World Heart Day: Do we have an effective period of cardiac rehabilitation program in Iran?	2016	Basati, Fatemeh and Golabchi, Allahyar		Not related HRQL
Say Yes to Cardiac Rehab	2017	Bass, Hollis		Not related HRQL
Setting the stage: Research to inform interventions, practice and policy to improve women veterans' health and health care	2013	Bastian, Lori A. and Bosworth, Hayden B. and Washington, Donna L. and Yano, Elizabeth M.		Not related HRQL
Health and Economic Implications of National Treatment Coverage for Cardiovascular Disease in India: Cost-Effectiveness Analysis	2015	Basu, Sanjay and Bendavid, Eran and Sood, Neeraj		Not related HRQL
Prevent Falls and Strengthen Confidence	2012	Battiato, Rose and Owens, Carol		Not related HRQL
PHASE II CARDIAC REHABILITATION IN RURAL NORTHLAND	2013	Beasley, Catherine and Hauora, Hokianga and Robyn Dixon, Rawene		Not related HRQL
Commentary on Preadmission self-instruction effects on postadmission and postoperative indicators in CABG patients: partial replication and extension [original article by Rice VH et al appears in RES NURS HEALTH 1992;15(4):253-9]	1993	Beck, C. T.		Not related HRQL
Lifestyle behaviors associated with secondary prevention of coronary heart disease among California adults	2011	Bellow, A. and Epstein, J. F. and Parikh-Patel, A. and Bellow, Andrew and Epstein, Joan Faith and Parikh-Patel, Arti		Not related HRQL
Cardiac rehabilitation in New Zealand-moving forward	2016	Benatar, Jocelyne and Doolan-Noble, Fiona and McLachlan, Andrew and Langdana, Fali		Not related HRQL
Mood and behaviour change following first myocardial infarction	1998	Bennett, P. and Mayfield, T.		Not related HRQL
Use of m-Health Technology for Preventive Interventions to Tackle Cardiometabolic Conditions and Other Non-Communicable Diseases in Latin America- Challenges and Opportunities	2016	Beratarrechea, Andrea and Diez-Canseco, Francisco and Irazola, Vilma and Miranda, Jaime and Ramirez-Zea, Manuel and Rubinstein, Adolfo		Not related HRQL
Sexual concerns and practices after ICD implantation: findings of the COPE-ICD rehabilitation trial	2013	Berg, Selina Kikkenborg and Elleman-Jensen, Line and Zwisler, Ann-Dorthe and Winkel, Per and Svendsen, Jesper Hastrup and Pedersen, Preben Ulrich and Moons, Philip		Not related HRQL
Nutritional Health Considerations for Persons with Spinal Cord Injury	2017	Bigford, Gregory and Nash, Mark S.		Not related HRQL
Routine Health Maintenance in Patients Living With Multiple Myeloma	2011	Bilotti, Elizabeth and Gleason, Charise L. and McNeill, Ann		Not related HRQL
The role of resistance exercise in chronic disease: prescription guidelines and application in clinical practice	2006	Bird, S. P. and Cannon, J.		Not related HRQL
Social and emotional learning in early childhood education and care: a public health perspective	2021	Blewitt, Claire and Morris, Heather and O'Connor, Amanda and Ifanti, Amalia and Greenwood, David and Skouteris, Helen		Not related HRQL
Barriers That Obstruct Return to Work After Coronary Bypass Surgery: A Qualitative Study	2021	Blokzijl, Fredrike and Onrust, Marisa and Dieperink, Willem and Keus, Frederik and van der Horst, Iwan C. C. and Paans, Wolter and Mariani, Massimo A. and Reneman, Michiel F.		Not related HRQL
Exercise training in patients with a left ventricular assist device (Ex-VAD): rationale and design of a multicentre, prospective, assessor-blinded, randomized, controlled trial	2019	Bobenko, Anna and Schoenrath, Felix and Knierim, Jan H. and Friede, Tim and Verheyen, Nicolas and Mehra, Mandeep R. and Haykowsky, Mark and Herrmannâ€Lingen, Christoph and Duvinage, AndrÃ© and Pieskeâ€Kraigher, Elisabeth and Halle, Martin and Falk, Volkmar and Pieske, Burkert and Edelmann, Frank and Herrmann-Lingen, Christoph and Pieske-Kraigher, Elisabeth		Not related HRQL
[Commentary on] Improving exercise tolerance in older patients after myocardial infarction	2004	Bonzheim, K. A.		Not related HRQL
Current trends in reducing cardiovascular disease risk factors from around the world: focus on cardiac rehabilitation in Brazil	2014	Borghi-Silva, Audrey and Mendes, Renata GonÃ§alves and Trimer, Renata and Cipriano Jr, Gerson		Not related HRQL
Impact of implantable cardioverter-defibrillator therapy on a secondary prevention population-reply...JAMA Intern Med. 2013 Dec 9-23;173(22):2093-4; JAMA Intern Med. 2013 May 27;173(10):859-65	2013	Borne, Ryan T. and Varosy, Paul D. and Masoudi, Frederick A.		Not related HRQL
Finding a new path	2021	Bostock-Cox, Beverley		Not related HRQL
Sexual Activity After Acute Coronary Syndrome: A Qualitative Approach to Patient and Partner Experiences	201	Boothby, C. A., Santana, M. J., Norris, C. M., Campbell, T. S., & Rabi, D. M	Yes		Yes			Yes. Wrong outcome.
Current Resources for Evidence-Based Practice, July 2019	2019	Bovbjerg, Marit L.		Not related HRQL
Cardiac Rehabilitation for Patients WithÂ HeartÂ Failure: JACC Expert Panel	2021	Bozkurt, Biykem and Fonarow, Gregg C. and Goldberg, Lee R. and Guglin, Maya and Josephson, Richard A. and Forman, Daniel E. and Lin, Grace and Lindenfeld, JoAnn and O'Connor, Chris and Panjrath, Gurusher and PiÃ±a, Ileana L. and Shah, Tina and Sinha, Shashank S. and Wolfel, Eugene		Not related HRQL
Identifying Favorable-Value Cardiovascular Health Services	2011	Braithwaite, R. Scott and Mentor, Sherry M.		Not related HRQL
Promoting physical activity: the general practice agenda	2016	Brooks, John and Ahmad, Imtiaz and Easton, Graham		Not related HRQL
Preventive health strategies and the policy makers' paradox	1992	Brown, Eric Y. and Viscoli, Catherine M. and Horwitz, Ralph I. and Brown, E. Y. and Viscoli, C. M. and Horwitz, R. I.		Not related HRQL
Evaluation of Healthy Fit: A Community Health Worker Model to Address Hispanic Health Disparities	2018	Brown, Louis D. and Vasquez, Denise and Salinas, Jennifer J. and Xiaohui, Tang and BalcÃ¡zar, Hector and Tang, Xiaohui		Not related HRQL
Exercise capacity, physical activity, and morbidity	2017	Brunjes, Danielle and Kennel, Peter and Christian Schulze, P. and Brunjes, Danielle L. and Kennel, Peter J.		Not related HRQL
Physical therapy management of three patients following left ventricular assist device implantation: a case report	1998	Buck, L. A.		Not related HRQL
Adjuvant Antiarrhythmic Therapy in Patients with Implantable Cardioverter Defibrillators	2014	Bunch, T. and Anderson, Jeffrey		Not related HRQL
Rehabilitation for patients with chronic heart failure: How do we deliver it to all? [corrected] [published erratum appears in BR J CARD NURS 2009 Feb;4(2):74]	2009	Burgess, J. and Whitfield, J.		Not related HRQL
The development of a nurse-led angina management programme	2002	Burke, D. and Williams, A. and Lockyer, L.		Not related HRQL
Primary Prevention of Heart Failure	2012	Butler, Javed		Not related HRQL
Physiotherapy for the disablement of heart failure -- part II	2000	Cahalin, L. P.		Not related HRQL
Cardiac transplantation and acute care outcomes	2005	Cahalin, L. P. and Buck, L. A.		Not related HRQL
Rehabilitation programs in surgical patients	2006	Capellas Sans, L.		Not related HRQL
Rehabilitation management in neuromuscular disease	1997	Carter, G. T.		Not related HRQL
The effect of exercise training and rehabilitation on functional status in patients with chronic obstructive pulmonary disease	1996	Carter, R. and Nicotra, B.		Not related HRQL
Improved endothelial function and reversal of myocardial perfusion defects after aerobic physical training in a patient with microvascular myocardial ischemia	2011	Carvalho, E. E. V. and CrescÃªndo, J. C. and Elias Jr, J. and Brito, L. B. A. and Gallo Jr, L. and SimÃµes, M. V.		Not related HRQL
Cardiac rehabilitation is associated with an improvement in C-reactive protein levels in both men and women with cardiovascular disease	2005	Caulin-Glaser, T. and Falko, J. and Hindman, L. and La Londe, M. and Snow, R.		Not related HRQL
Secondary prevention of cardiovascular disease: CBT, in combination with standard care, is effective	2011	Celano, Christopher M.		Not related HRQL
National Heart Foundation of Australia and Cardiac Society of Australia and New Zealand: Australian clinical guidelines for the management of acute coronary syndromes 2016	2016	Chew, Derek P. and Scott, Ian A. and Cullen, Louise and French, John K. and Briffa, Tom G. and Tideman, Philip A. and Woodruffe, Stephen and Kerr, Alistair and Branagan, Maree and Aylward, Philip E. G. and Aylward, Philip Eg		Not related HRQL
Home-based exercise improves the quality of life and physical function but not the psychological status of people with chronic heart failure: a randomised trial	2011	Chien, Chen-Lin and Lee, Chii-Ming and Wu, Yen-Wen and Wu, Ying-Tai		Not related HRQL
Evidence in practice...Does cardiac rehabilitation improve quality of life for a man with coronary artery disease	2006	Chien, M. and Tsai, M. and Wu, Y.		Not related HRQL
Eliminating Medication Copayments Reduces Disparities In Cardiovascular Care	2014	Choudhry, Niteesh K. and Bykov, Katsiaryna and Shrank, William H. and Toscano, Michele and Rawlins, Wayne S. and Reisman, Lonny and Brennan, Troyen A. and Franklin, Jessica M.		Not related HRQL
Cost-effectiveness of providing full drug coverage to increase medication adherence in post-myocardial infarction Medicare beneficiaries	2008	Choudhry, N. K. and Patrick, A. R. and Antman, E. M. and Avorn, J. and Shrank, W. H. and Choudhry, Niteesh K. and Patrick, Amanda R. and Antman, Elliott M. and Avorn, Jerry and Shrank, William H.		Not related HRQL
The educational experiences and needs of patients with an internal cardiac defibrillator: An interpretive phenomenological study	2021	Christie, M. and Coyne, E. and Mitchell, M.		Not related HRQL
Mediterranean diet mediates the adverse effect of depressive symptomatology on short-term outcome in elderly survivors from an acute coronary event	2011	Chrysohoou, Christina and Liontou, Catherine and Aggelopoulos, Panagiotis and Kastorini, Christina-Maria and Vavouranakis, Manolis and Pitsavos, Christos and Tousoulis, Dimitris and Stefanadis, Christodoulos		Not related HRQL
'It's like an explosion in your life...': lay perspectives on stress and myocardial infarction	2003	Clark, A. M.		Not related HRQL
Lack Of Access Due To Costs Remains A Problem For Some In Massachusetts Despite The State's Health Reforms	2011	Clark, Cheryl R. and Soukup, Jane and Govindarajulu, Usha and Riden, Heather E. and Tovar, Dora A. and Johnson, Paula A.		Not related HRQL
Congestive heart failure: training for a better life	1998	Clark, J. R. and Sherman, C.		Not related HRQL
Physical function and exercise training in older patients with heart failure	2017	Coats, Andrew J. Stewart and Forman, Daniel E. and Haykowsky, Mark and Kitzman, Dalane W. and McNeil, Amy and Campbell, Tavis S. and Arena, Ross		Not related HRQL
Improving the cost-effectiveness of cardiovascular disease prevention in Australia: a modelling study	2012	Cobiac, Linda J. and Magnus, Anne and Barendregt, Jan J. and Carter, Rob and Vos, Theo		Not related HRQL
Effects of exercise training on aerobic capacity and quality of life in individuals with heart failure	2004	Collins, E. and Langbein, W. E. and Dilan-Koetje, J. and Bammert, C. and Hanson, K. and Reda, D. and Edwards, L.		Not related HRQL
Nonpharmacologic care of heart failure: counseling, dietary restriction, rehabilitation, treatment of sleep apnea, and ultrafiltration	2003	Colonna, P. and Sorino, M. and D'Agostino, C. and Bovenzi, F. and De Luca, L. and Arrigo, F. and de Luca, I. and Colonna, Paolo and Sorino, Margherita and D'Agostino, Carlo and Bovenzi, Francesco and De Luca, Leonardo and Arrigo, Francesco and de Luca, Italo		Not related HRQL
Exercise in chronic heart failure: does it need to be 'anti-remodeling'?...J Am Coll Cardiol. 2007 Jun 19;49(24):2329-36	2007	Conraads, V. and Beckers, P. and Vrints, C. J.		Not related HRQL
Exercise training in heart failure: practical guidance	2010	Conraads, V. M. and Beckers, P. J.		Not related HRQL
â€œExercise Is Medicineâ€: Curbing the Burden of Chronic Disease and Physical Inactivity	2015	Coombes, Jeff S. and Law, Jen and Lancashire, Bill and Fassett, Robert G.		Not related HRQL
Fatigue and physical activity in older women after myocardial infarction	2005	Crane, P. B.		Not related HRQL
Cost effectiveness of case-finding strategies for primary prevention of cardiovascular disease: a modelling study	2017	Crossan, Catriona and Lord, Joanne and Ryan, Ronan and Nherera, Leo and Marshall, Tom		Not related HRQL
Delivery of rehabilitation services to people aging with a disability	2005	Cruise, C. M. and Lee, M. H. M.		Not related HRQL
Improving quality of life for patients with angina pectoris: a team approach to disease management	2001	Cupples, M. E. and Dempster, M.		Not related HRQL
Diet and coronary heart disease: advice on a cardioprotective diet	2002	Daniels, L.		Not related HRQL
Australian women and heart disease: trends, epidemiological perspectives and the need for a culturally competent research agenda	2003	Davidson, P. M. and Daly, J. and Hancock, K. and Jackson, D.		Not related HRQL
A cardiac rehabilitation program to enhance the outcomes of older women with heart disease: development of the Group Rehabilitation for Older Women (GROW) program	2003	Davidson, P. M. and Hancock, K. and Daly, J. and Cockburn, J. and Moser, D. K. and Goldston, K. and Elliott, D. and Webster, J. and Speerin, R. and Wade, V. and Clarke, M. and Anderson, M. and Newman, C. and Chang, E.		Not related HRQL
Economic evaluation of ezetimibe treatment in combination with statin therapy in the United States	2017	Davies, Glenn M. and Vyas, Ami and Baxter, Carl A.		Not related HRQL
In step for a healthier heart	2007	Davis, C.		Not related HRQL
Coronary heart disease management in the UK	2004	Davis, M.		Not related HRQL
Combining QOF data with the care bundle approach may provide a more meaningful measure of quality in general practice	2012	de Wet, Carl and McKay, John and Bowie, Paul		Not related HRQL
Factors associated with referral to and participation in cardiac rehabilitation among diabetic patients after cardiac surgery	2006	Deaton, C.		Not related HRQL
Nursing outcomes in coronary heart disease	2004	Deaton, C. and Namasivayam, S.		Not related HRQL
Health programs in faith-based organizations: are they effective?	2004	DeHaven, M. J. and Hunter, I. B. and Wilder, L. and Walton, J. W. and Berry, J.		Not related HRQL
Health Benefits and Cost-Effectiveness of Asymptomatic Screening for Hypertension and High Cholesterol and Aspirin Counseling for Primary Prevention	2017	Dehmer, Steven P. and Maciosek, Michael V. and LaFrance, Amy B. and Flottemesch, Thomas J.		Not related HRQL
P98 Does cardiac rehabilitation decrease depression and increase quality of life after acute cardiac event?	2011	Delrez, P. H. and Dutrannois, J. and Van Caenegem, O. and Brohet, C. H. and Riou, J. M.		Not related HRQL
Exercise training reduced mortality and cardiac events and improved quality of life in chronic heart failure...commentary on Belardinelli R, Georgiou D, Cianci G et al. Randomized, controlled trial of long-term moderate exercise training in chronic heart failure. Effects on functional capacity, q...	1999	Demers, C. and McKelvie, R. S.		Not related HRQL
Social deprivation and poor prognosis after cardiac surgery: targeting cardiac rehabilitation after surgery at deprived groups is key	2009	Denvir, M. A. and Zamvar, V.		Not related HRQL
Costs and benefits of free medications after myocardial infarction	2009	Dhalla, I. A. and Smith, M. A. and Choudhry, N. K. and Denburg, A. E.		Not related HRQL
P202 The CHARMS Study: Patients' views about discussing sexual issues following coronary heart disease	2011	Doherty, S. and Byrne, M. and Murphy, A. W. and McGee, H. M.		Not related HRQL
State transition model: vorapaxar added to standard antiplatelet therapy to prevent thrombosis post myocardial infarction or peripheral artery disease	2017	Du, Mark and Chase, Monica and Oguz, Mustafa and Davies, Glenn		Not related HRQL
Does IMPROVE-IT prove it?	2016	DuBroff, Robert		Not related HRQL
Exercise programmes in heart failure: are they safe and effective?	2004	Duffin, G.		Not related HRQL
Coronary artery bypass grafting: patients' and health professionals' views of recovery after hospital discharge	2008	Dunckley, M. and Ellard, D. and Quinn, T. and Barlow, J.		Not related HRQL
Starting down the right path: nutrition connections with chronic diseases of later life	2006	Dwyer, J.		Not related HRQL
How cost-effective are aspirin, clopidogrel, or both for secondary prevention in patients with established coronary heart disease?	2002	Ebell, M.		Not related HRQL
Exercise training in Diastolic Heart Failure (Ex-DHF): rationale and design of a multicentre, prospective, randomized, controlled, parallel group trial	2017	Edelmann, Frank and Bobenko, Anna and Gelbrich, GÃ¶tz and Hasenfuss, Gerd and Herrmann-Lingen, Christoph and Duvinage, AndrÃ© and Schwarz, Silja and Mende, Meinhard and Prettin, Christiane and Trippel, Tobias and Lindhorst, Ruhdja and Morris, Daniel and Pieske-Kraigher, Elisabeth and Nolte, Kathleen and DÃ¼ngen, Hans-Dirk and Wachter, Rolf and Halle, Martin and Pieske, Burkert		Not related HRQL
Exercise at the Extremes: The Amount of Exercise to Reduce Cardiovascular Events	2016	Eijsvogels, Thijs M. H. and Molossi, Silvana and Lee, Duck-chul and Emery, Michael S. and Thompson, Paul D.		Not related HRQL
Profiles of payday loans in kansas city primary cardiovascular risk in STEMI: how do these differ between men and women?	2012	Elizabeth, Scruth and Linda Worrall, Carter and Karen, Page and Eugene, Cheng		Not related HRQL
Critically appraised paper: Home-based versus centre-based cardiac rehabilitation have similar outcomes [synopsis]	2019	Elkins, Mark		Not related HRQL
Exercise and Atrial Fibrillation: Prevention or Causation?	2018	Elliott, Adrian D. and Linz, Dominik and Verdicchio, Christian V. and Sanders, Prashanthan		Not related HRQL
Cardiac Rehabilitation for Women Post-Coronary Artery Bypass Graft	2019	Emenhiser, Danielle and Reimer, Nila		Not related HRQL
Rehabilitation after coronary artery bypass surgery	1993	Engblom, E. and Hamalainen, H. and Kallio, V.		Not related HRQL
Screening for rheumatic heart disease: quality and agreement of focused cardiac ultrasound by briefly trained health workers	2016	Engelman, Daniel and Kado, Joseph H. and RemÃ©nyi, Bo and Colquhoun, Samantha M. and Carapetis, Jonathan R. and Wilson, Nigel J. and Donath, Susan and Steer, Andrew C.		Not related HRQL
EB120: Effect of Early Mobilization Efforts on Postoperative Length of Stay After Cardiac Transplant and Left Ventricular Assist Device Surgery	2011	Evans, Jennifer and Tsekouras, Carrie and Johnson, Katherine and Marx, Michelle		Not related HRQL
Cardiac rehabilitation -- past to present	2009	Evans, L. and Probert, H. and Shuldham, C.		Not related HRQL
A look at phase-III cardiac rehabilitation and the complexity of patient care	2015	Fallon, Noeleen		Not related HRQL
Risk factor control for coronary artery disease secondary prevention in large randomized trials	2013	Farkouh, Michael E. and Boden, William E. and Bittner, Vera and Muratov, Victoria and Hartigan, Pamela and Ogdie, May and Bertolet, Marnie and Mathewkutty, Shiny and Teo, Koon and Maron, David J. and Sethi, Sanjum S. and Domanski, Michael and Frye, Robert L. and Fuster, Valentin		Not related HRQL
Community education for cardiovascular health	1977	Farquhar, J. W. and Wood, P. D. and Breitrose, H. and Farquhar, J. W. and Maccoby, N. and Wood, P. D. and Alexander, J. K. and Breitrose, H. and Brown, B. W., Jr. and Haskell, W. L. and McAlister, A. L. and Meyer, A. J. and Nash, J. D. and Stern, M. P.		Not related HRQL
The Primary Prevention of Cardiovascular Disease: Nurse Practitioners Using Behaviour Modification Strategies	2014	Farrell, Todd Charles and Keeping-Burke, Lisa		Not related HRQL
QOL vs. DNR: Case Study of a Woman Experiencing a Myocardial Infarction with a Do-Not-Resuscitate Order	2018	Feeley, Malaika		Not related HRQL
Designing strength and conditioning programmes in chronic heart failure	2008	Feiereisen, P.		Not related HRQL
Adjunctive therapy and management of the transition of care in patients with heart failure	2014	Feitell, Scott and Hankins, Shelley R. and Eisen, Howard J.		Not related HRQL
Psychosocial and behavioral interventions for chronic medical conditions	2007	Fekete, E. M. and Antoni, M. H. and Schneiderman, N.		Not related HRQL
Impact of Lipids on Cardiovascular Health: JACC Health Promotion Series	2018	Ference, Brian A. and Graham, Ian and Tokgozoglu, Lale and Catapano, Alberico L.		Not related HRQL
PATHway: Decision Support in Exercise Programmes for Cardiac Rehabilitation...pHealth 2016 Conference	2016	Filos, Dimitris and Triantafyllidis, Andreas and Chouvarda, Ioanna and Buys, Roselien and Cornelissen, VÃ©ronique and Budts, Werner and Walsh, Deirdre and Woods, Catherine and Moran, Kieran and Maglaveras, Nicos		Not related HRQL
Behavior matters	2011	Fisher, E. B. and Fitzgibbon, M. L. and Glasgow, R. E. and Haire-Joshu, D. and Hayman, L. L. and Kaplan, R. M. and Nanney, M. S. and Ockene, J. K. and Fisher, Edwin B. and Fitzgibbon, Marian L. and Glasgow, Russell E. and Haire-Joshu, Debra and Hayman, Laura L. and Kaplan, Robert M. and Nanney, Marilyn S. and Ockene, Judith K.		Not related HRQL
Exercise benefits in cardiovascular disease: beyond attenuation of traditional risk factors	2018	Fiuza-Luces, Carmen and Santos-Lozano, Alejandro and Joyner, Michael and Carrera-Bastos, Pedro and Picazo, Oscar and Zugaza, JosÃ© L. and Izquierdo, Mikel and Ruilope, Luis M. and Lucia, Alejandro		Not related HRQL
Foreword... assessment in the recovery phase	1995	Fletcher, B. J.		Not related HRQL
Promoting Physical Activity and Exercise: JACC Health Promotion Series	2018	Fletcher, Gerald F. and Landolfo, Carolyn and Niebauer, Josef and Ozemek, Cemal and Arena, Ross and Lavie, Carl J.		Not related HRQL
Long-term management of the patient with stable angina	1992	Fleury, J.		Not related HRQL
Women's rehabilitation and recovery	1997	Fleury, J. and Cameron-Go, K.		Not related HRQL
Improving outcomes for acute coronary syndrome patients in the hospital setting: successful implementation of the American Heart Association 'Get With The Guidelines' program by phase I cardiac rehabilitation nurses	2007	Flynn, F. M. and Cafarelli, M. and Petrakos, K. and Christophersen, P.		Not related HRQL
2018 ACC/AHA Clinical Performance and Quality Measures for Cardiac Rehabilitation: A Report of the American College of Cardiology/American Heart Association Task Force on Performance Measures	2018	Fonarow, Gregg C. and Thomas, Randal J. and Balady, Gary and Banka, Gaurav and Beckie, Theresa M. and Chiu, Jensen and Gokak, Sana and Ho, P. Michael and Keteyian, Steven J. and King, Marjorie and Lui, Karen and Pack, Quinn and Sanderson, Bonnie K. and Wang, Tracy Y.		Not related HRQL
2012 - Multifactorial cardiac rehabilitation did not reduce mortality or morbidity after acute myocardial infarction	2012	Franklin, Barry A.		Not related HRQL
Preventive health services received by minority women aged 45-64 and the goals of Healthy People 2000	2000	Fretts, R. C. and Rodman, G. and Gomez-Carrion, Y. and Goldberg, R. and Sachs, B. P. and Myers, E. and Kessel, B.		Not related HRQL
Effect of long-term physical activity practice after cardiac rehabilitation on some risk factors	2011	Freyssin Jr, CÃ©line and Blanc, Philippe and Verkindt, Chantal and Maunier, SÃ©bastien and Prieur, Fabrice		Not related HRQL
Use of Selected Clinical Preventive Services Among Adults--United States, 2007-2010	2012	Frieden, Thomas R.		Not related HRQL
Organization of secondary prevention of coronary heart disease in primary care: the nurse's perspective	1998	Fullard, E. M.		Not related HRQL
Adding an accredited exercise physiologist role to a new model of care at a secure extended care mental health service: a qualitative study	2018	Furness, Trentham and Hewavasam, Jude and Barnfield, Jakqui and McKenna, Brian and Joseph, Corey		Not related HRQL
Effect of exercise training on autonomic derangement and neurohumoral activation in chronic heart failure	2007	Gademan, M. G. and Swenne, C. A. and Verwey, H. F. and van der Laarse, A. and Maan, A. C. and van de Vooren, H. and van Pelt, J. and van Exel, H. J. and Lucas, C. M. and Cleuren, G. V. and Somer, S. and Schalij, M. J. and van der Wall, E. E.		Not related HRQL
Punjabi Sikh patients' cardiac rehabilitation experiences following myocardial infarction: a qualitative analysis	2010	Galdas, Paul M. and Bindy, H. and Kang, K.		Not related HRQL
Cardiac Rehabilitation Quality in Australia: Proposed National IndicatorsÂ for Field-Testing	2020	Gallagher, Robyn and Thomas, Emma and Astley, Carolyn and Foreman, Rachelle and Ferry, Cate and Zecchin, Robert and Woodruffe, Steve and Gallagher, Robyn R. N.		Not related HRQL
A rational approach to improve clinical outcomes in cardiac failure	2004	Galvao, M. and Paul, S.		Not related HRQL
Cardiovascular fitness associated with cognitive performance in heart failure patients enrolled in cardiac rehabilitation	2013	Garcia, Sarah and Alosco, Michael L. and Spitznagel, Mary Beth and Cohen, Ronald and Raz, Naftali and Sweet, Lawrence and Josephson, Richard and Hughes, Joel and Rosneck, Jim and Oberle, Morgan L. and Gunstad, John		Not related HRQL
Quality of life and self-efficacy: gender and diagnoses considerations for management during cardiac rehabilitation	2003	Gardner, J. K. and McConnell, T. R. and Klinger, T. A. and Herman, C. P. and Hauck, C. A. and Laubach, C. A., Jr.		Not related HRQL
Exercise self-efficacy in older women with diastolic heart failure: results of a walking program and education intervention	2006	Gary, R.		Not related HRQL
Cardiovascular disease prevention with a multidrug regimen in the developing world: a cost-effectiveness analysis	2006	Gaziano, T. A. and Opie, L. H. and Weinstein, M. C. and Gaziano, Thomas A. and Opie, Lionel H. and Weinstein, Milton C.		Not related HRQL
Managing patients with systolic heart failure: Primary care providers can help significantly reduce heart failure exacerbations and improve their patients' overall quality of life	2017	Georgilis, Shenaz		Not related HRQL
Physical exercise improves the peripheral microcirculation of patients with chronic heart failure	2009	Gerovasili, V. and Drakos, S. and Kravari, M. and Malliaras, K. and Karatzanos, E. and Dimopoulos, S. and Tasoulis, A. and Anastasiou-Nana, M. and Roussos, C. and Nanas, S.		Not related HRQL
Exercise Training: The Holistic Approach in Cardiovascular Prevention	2021	Giallauria, Francesco and Strisciuglio, Teresa and Cuomo, Gianluigi and Di Lorenzo, Anna and D'Angelo, Andrea and Volpicelli, Mario and Izzo, Raffaele and Manzi, Maria Virginia and Barbato, Emanuele and Morisco, Carmine		Not related HRQL
Dentists as oral physicians: the overlooked primary health care resource	2013	Giddon, Donald B. and Swann, Brian and Donoff, R. Bruce and Hertzman-Miller, Ruth		Not related HRQL
Confronting The Chronic Disease Burden In Latin America And The Caribbean	2010	Glassman, Amanda and Gaziano, Thomas A. and Buendia, CÃƒÂ©sar Patricio Bouillon and de Aguiar, Frederico C. Guanais		Not related HRQL
Cost and quality of life: thrombolysis and primary angioplasty	1995	Goldman, L.		Not related HRQL
The relative influence of secondary versus primary prevention using the National Cholesterol Education Program Adult Treatment Panel II guidelines	1999	Goldman, Lee and Coxson, Pamela and Hunink, Maria G. M. and Goldman, Paula A. and Tosteson, Anna N. A. and Mittleman, Murray and Williams, Lawrence and Weinstein, Milton C. and Goldman, L. and Coxson, P. and Hunink, M. G. and Goldman, P. A. and Tosteson, A. N. and Mittleman, M. and Williams, L. and Weinstein, M. C.		Not related HRQL
Aging versus disease: the opinions of older Black, Hispanic, and non-Hispanic White Americans about the causes and treatment of common medical conditions	1999	Goodwin, J. S. and Black, S. A. and Satish, S.		Not related HRQL
Remote Delivery of Cardiac Rehabilitation can Achieve Equivalent Health-related Quality of Life Outcomes to In-person Methods in Patients With Coronary Heart Disease During COVID-19: A Multi-site Study	2021	Gooley, L. and Gallagher, R. and Kirkness, A. and Bruntsch, C. and Roach, K. and Fletcher, A. and Stephenson, C. and Noone, E. and Glinatsis, H. and Farrell, M. and Ashcroft, S. and Candelaria, D.		Not related HRQL
Effects of exercise training on peak performance and quality of life in congestive heart failure patients	1999	Gottlieb, S. S. and Fisher, M. L. and Freudenberger, R. and Robinson, S. and Zietowski, G. and Alves, L. and Krichten, C. and Vaitkevicus, P. and McCarter, R. and Gottlieb, S. S. and Fisher, M. L. and Freudenberger, R. and Robinson, S. and Zietowski, G. and Alves, L. and Krichten, C. and Vaitkevicus, P. and McCarter, R.		Not related HRQL
Cardiac rehabilitation II: referral and participation	2002	Grace, S. L. and Abbey, S. E. and Shnek, Z. M. and Irvine, J. and Franche, R. and Stewart, D. E.		Not related HRQL
Measurement of depressive symptoms among cardiac patients: Should sex differences be considered?	2014	Grace, Sherry L. and Yee, Jonathan and Reid, Robert D. and Stewart, Donna E.		Not related HRQL
Why cardiac nurses need good sleep health literacy	2021	Grande, Michael Le and Kerr, Debra and Beauchamp, Alison and Jackson, Alun		Not related HRQL
For those who wait... care of the status 1 patient awaiting cardiac transplantation	2000	Greer, M. E. and Webb, J. P.		Not related HRQL
Primary prevention of ischaemic heart disease: populations, individuals, and health professionals	2019	Gupta, Rajeev and Wood, David A.		Not related HRQL
Challenges in management and prevention of ischemic heart disease in low socioeconomic status people in LLMICs	2019	Gupta, Rajeev and Yusuf, Salim		Not related HRQL
Cost-utility of a walking programme for moderately depressed, obese, or overweight elderly women in primary care: a randomised controlled trial	2008	Gusi, Narcis and Reyes, Maria C. and Gonzalez-Guerrero, Jose L. and Herrera, Emilio and Garcia, Jose M.		Not related HRQL
Cardiovascular rehabilitation: integration, prevention, and rehabilitation	1995	Halar, E. M.		Not related HRQL
Medication adherence, biological and lifestyle risk factors in patients with myocardial infarction: a ten-year follow-up on socially differentiated cardiac rehabilitation	2019	Hald, Kathrine and Larsen, Finn Breinholt and Nielsen, Kirsten Melgaard and Meillier, Lucette Kirsten and Johansen, Martin Berg and Larsen, Mogens Lytken and Christensen, Bo and Nielsen, Claus Vinther		Not related HRQL
Will my cardiac rehabilitation program survive in the new managed-care era? The road map will be drawn by measuring outcomes	1998	Hall, L. K.		Not related HRQL
Primary prevention programs to reduce heart disease risk in women	2003	Halm, M. A. and Denker, J.		Not related HRQL
The relationship of self-efficacy to selected outcomes	2004	Hamilton, D. M. and Haennel, R. G.		Not related HRQL
Rationale and design of the Improving Care for Cardiovascular Disease in China (CCC) project: A national effort to prompt quality enhancement for acute coronary syndrome	2016	Hao, Yongchen and Liu, Jing and Liu, Jun and Jr.Smith, Sidney C. and Huo, Yong and Fonarow, Gregg C. and Ma, Changsheng and Ge, Junbo and Taubert, Kathryn A. and Morgan, Louise and Guo, Yang and Zhang, Qian and Wang, Wei and Zhao, Dong and Smith, Sidney C., Jr.		Not related HRQL
Cardiac rehabilitation with nurse care management and telephonic interactions at a community hospital: program evaluation of participation and lipid outcomes	2003	Harris, D. E. and Record, N. B. and Gilbert-Arcari, J. and Bunnell, S. and Record, S. S. and Norton, K.		Not related HRQL
A cost-effectiveness analysis of exercise as a health promotion activity	1988	Hatziandreu, E. I. and Koplan, J. P. and Weinstein, M. C. and Caspersen, C. J. and Warner, K. E.		Not related HRQL
Rate and mechanism of maximal oxygen consumption decline with aging: implications for exercise training	2003	Hawkins, S. A. and Wiswell, R. A.		Not related HRQL
Therapeutic exercise for individuals with heart failure: special attention to older women with heart failure	2004	Haykowsky, M. J. and Ezekowitz, J. A. and Armstrong, P. W. and Haykowsky, M. J. and Ezekowitz, J. A. and Armstrong, P. W.		Not related HRQL
When to Start a Statin Is a Preference-Sensitive Decision	2017	Hayward, Rodney A.		Not related HRQL
Optimizing statin treatment for primary prevention of coronary artery disease	2010	Hayward, R. A. and Krumholz, H. M. and Zulman, D. M. and Timbie, J. W. and Vijan, S.		Not related HRQL
Using outdoor activities in cardiac recovery	2014	HcNish, Hugh		Not related HRQL
Do antihypertensive agents improve outcomes in patients with congestive heart failure with preserved ejection fraction?	2021	Heard, Jasmine D. O. and Abed, Sumayah and Smith, Lacy Faafp and Hurst, Daniel J.		Not related HRQL
Do patients with cardiac problems develop disease-specific threat schemas?: evaluation of conceptual implicit memory	2000	Heffelfinger, S. K. and Calamari, J. E. and Zander, J. R.		Not related HRQL
Construct validity of the modified 7-Day Activity Interview used with older adults with cardiac problems	1996	Hellman, E. A. and Williams, M. A. and Thalken, L.		Not related HRQL
Cardiac Rehabilitation: Occupational Therapy Enhancement of an Existing Cardiac Outpatient Rehabilitation Programme	1988	Helm, Marjorie and Ellson, Judith		Not related HRQL
Heart failure in a rural area: an education and wellbeing programme to improve self-management	2020	Herrick, Rachel and Lloyd, Bethan and Stilwell, Beca and Gwyther, Teleri and Parry, Gwenllian and Bowen, Christine and Williams, Sharon		Not related HRQL
Exercise physiology in cardiovascular diseases	1991	Hiatt, William R. and Hiatt, W. R.		Not related HRQL
Does higher usage of low-cost statins correlate with a poorer achievement in cholesterol quality markers for secondary prevention?	2010	Hickman, J. and Hickman, James		Not related HRQL
Women and cardiac rehab: overcoming the barriers	2008	Higginson, R.		Not related HRQL
Programmed Sports Therapy (PST) in People with Haemophilia (PwH) "Sports Therapy Model for Rare Diseases"	2018	Hilberg, Thomas		Not related HRQL
Women's experiences of recovery after myocardial infarction: a meta-synthesis	2007	Hildingh, C. and Fridlund, B. and Lidell, E.		Not related HRQL
New guidelines for managing patients with peripheral arterial disease	2006	Hirsch, A. T. and Olin, J. W. and Pinkowish, M. D.		Not related HRQL
Geriatric rehabilitation: state of the art	1997	Hoenig, H. and Nusbaum, N. and Brummel-Smith, K.		Not related HRQL
A multidisciplinary cardiac rehabilitation program improved aspects of functional performance and health-related quality of life and reduced hospital admissions and length of stay in older people with systolic heart failure	2007	Hoffmann, T. and Arndt, P. M. and Merhi, Z.		Not related HRQL
Training after myocardial infarction: lack of long-term effects on physical capacity and psychological variables	1994	Holmback, A. M. and Sawe, U. and Fagher, B.		Not related HRQL
Cochrane Corner: Yoga to prevent cardiovascular disease	2014	Holt, Shaun		Not related HRQL
Health behavior goals of cardiac patients after hospitalization	2006	Holtrop, J. S. and Corser, W. and Jones, G. and Brooks, G. and Holmes-Rovner, M. and Stommel, M.		Not related HRQL
Effectiveness of Theoryâ€Based Health Information Technology Interventions on Coronary Artery Disease Selfâ€Management Behavior: A Clinical Randomized Waitlistâ€Controlled Trial	2021	Hong, Peiâ€Chen and Chen, Kuanâ€Jung and Chang, Yueâ€Cune and Cheng, Shuâ€Meng and Chiang, Huiâ€Hsun		Not related HRQL
Insomnia symptoms and heart rate recovery among patients in cardiac rehabilitation	2016	Horsley, Kristin and Rouleau, Codie and Garland, Sheila and Samuels, Charles and Aggarwal, Sandeep and Stone, James and Arena, Ross and Campbell, Tavis		Not related HRQL
Relation among body mass index, exercise training, and outcomes in chronic systolic heart failure	2011	Horwich, T. B. and Broderick, S. and Chen, L. and McCullough, P. A. and Strzelczyk, T. and Kitzman, D. W. and Fletcher, G. and Safford, R. E. and Ewald, G. and Fine, L. J. and Ellis, S. J. and Fonarow, G. C. and Horwich, Tamara B. and Broderick, Samuel and Chen, Leway and McCullough, Peter A. and Strzelczyk, Theresa and Kitzman, Dalane W. and Fletcher, Gerald and Safford, Robert E.		Not related HRQL
The role of nutrition, nutraceuticals, vitamins, antioxidants, and minerals in the prevention and treatment of hypertension	2013	Houston, Mark C.		Not related HRQL
Social prescribing in cardiology: rediscovering the nature within us	2019	Howarth, Michelle and Lister, Craig		Not related HRQL
Exercise, cardiovascular disease, and chronic heart failure [corrected] [published erratum appears in ARCH PHYS MED REHABIL 2001 May; 82(5): 710]	2001	Humphrey, R. and Bartels, M. N.		Not related HRQL
Exercise training improves overall physical fitness and quality of life in older women with coronary artery disease	2004	Hung, C. and Daub, B. and Black, B. and Welsh, R. and Quinney, A. and Haykowsky, M.		Not related HRQL
Scientific and holistic therapy perspectives on Qigong practice for elders with cardiovascular disease risk factors	2009	Hung, H. and Chen, K.		Not related HRQL
Effects of Qigong Exercise on Biomarkers and Mental and Physical Health in Adults With at Least One Risk Factor for Coronary Artery Disease	2016	Hung, Hsuan-Man and Yeh, Shu-Hui and Chen, Chung-Hey		Not related HRQL
Prioritizing Evidence-based Interventions for Dissemination and Implementation Investments: AHRQ's Model and Experience	2019	Huppert, Jill S. and Fournier, Alaina K. and Bihm, Jasmine L. and Chang, Christine S. and Miller, Therese L. and Nourjah, Parivash and Chang, Stephanie M. and Bierman, Arlene S.		Not related HRQL
Trial quality was transparent...Redfern J, & Briffa T. (2010) Rethink the effect of resistance training on six-minute walk distance?...Hwang CL, et al. (2010) Journal of Physiotherapy 56:87-96	2010	Hwang, C. and Chien, C. and Wu, Y.		Not related HRQL
"Just think of it as sexercise" - healthcare providers' perceptions about sexual health education in cardiac rehabilitation programs	2021	Hyde, Emily K. and Martin, Donna E. and Rieger, Kendra L. and Malone, Reece		Not related HRQL
Improving life expectancy in people with serious mental illness: should we place more emphasis on primary prevention?	2017	Ilyas, Athif and Chesney, Edward and Patel, Rashmi		Not related HRQL
Let the games begin: Serious games in prevention and rehabilitation to improve outcomes in patients with cardiovascular disease	2020	Ingadottir, Brynja and Jaarsma, Tiny and Klompstra, Leonie and Aidemark, Jan and AskenÃ¤s, Linda and Bahat, Yotam and Ben Gal, Oran and Berglund, Aseel and Berglund, Erik and HÃ¶chsmann, Christoph and Plotnik, Meir and Trappenburg, Jaap C. A. and Schmidt-TrucksÃ¤ss, Arno and StrÃ¶mberg, Anna		Not related HRQL
Should stress management be incorporated into cardiac rehabilitation?	2012	Ingle, K. K. and Blumenthal, J. A. and Ingle, Krista K. and Blumenthal, James A.		Not related HRQL
Eccentric Exercise Training: Modalities, Applications and Perspectives	2013	Isner-Horobeti, Marie-Eve and Dufour, StÃ©phane and Vautravers, Philippe and Geny, Bernard and Coudeyre, Emmanuel and Richard, Ruddy		Not related HRQL
A hypercholesterinaemia kezelÃ©se idÃ´skorban	2020	IstvÃN, Barna		Not related HRQL
Comparative cost-effectiveness of interventions to improve medication adherence after myocardial infarction	2012	Ito, K. and Shrank, W. H. and Avorn, J. and Patrick, A. R. and Brennan, T. A. and Antman, E. M. and Choudhry, N. K. and Ito, Kouta and Shrank, William H. and Avorn, Jerry and Patrick, Amanda R. and Brennan, Troyen A. and Antman, Elliot M. and Choudhry, Niteesh K.		Not related HRQL
Long-term exercise maintenance, physical activity, and health-related quality of life after cardiac rehabilitation	2004	Izawa, K. P. and Yamada, S. and Oka, K. and Watanabe, S. and Omiya, K. and Iijima, S. and Hirano, Y. and Kobayashi, T. and Kasahara, Y. and Samejima, H. and Osada, N.		Not related HRQL
PrescripciÃ³n de ejercicio fÃ­sico. El programa Vivifrail como modelo	2019	Izquierdo, Mikel		Not related HRQL
ICD surgery: highlighting the psychological consequences	2017	Jackson, Alun C. and Murphy, Barbara		Not related HRQL
The influence of significant others upon participation in cardiac rehabilitation and coronary heart disease self-help groups...including commentary by Stone J, Kovacs A and Doherty S	2011	Jackson, Angela M. and McKinstry, Brian and Gregory, Susan and Stone, James and Kovacs, Adrienne and Doherty, Sally		Not related HRQL
Cardiovascular Genetic Risk Testing for Targeting Statin Therapy in the Primary Prevention of Atherosclerotic Cardiovascular Disease: A Cost-Effectiveness Analysis	2018	Jarmul, Jamie and Pletcher, Mark J. and Lich, Kristen Hassmiller and Wheeler, Stephanie B. and Weinberger, Morris and Avery, Christy L. and Jonas, Daniel E. and Earnshaw, Stephanie and Pignone, Michael and Hassmiller Lich, Kristen		Not related HRQL
The influence of self-efficacy on exercise intensity, compliance rate and cardiac rehabilitation outcomes among coronary artery disease patients	1997	Jeng, C. and Braun, L. T.		Not related HRQL
Public Health Approach to Improve Outcomes for Congenital Heart Disease Across the Life Span	2019	Jenkins, Kathy J. and Botto, Lorenzo D. and Correa, Adolfo and Foster, Elyse and Kupiec, Jennifer K. and Marino, Bradley S. and Oster, Matthew E. and Stout, Karen K. and Honein, Margaret A.		Not related HRQL
Category: data-based research. Nurse LED smoking cessation as part of a preventive cardiology programme: the Euroaction Plus (EA+) RCT	2012	Jennings, Cationa S. and Kornelia, Kotseva D. and Jones, J. and Mead, A. and Wood, D. and Hoes, Arno P. and De Velasco, Jose P. and Brusaferro, S.		Not related HRQL
P139 EUROACTION: Do couples attending a hospital based multidisciplinary cardiovascular prevention and rehabilitation programme share the same perceptions of illness and rating of quality of life? Do they	2011	Jennings, C. S. and Turner, E.		Not related HRQL
Older patients' perspectives toward lifestyle-related secondary cardiovascular prevention after a hospital admissionâ€”a qualitative study	2021	Jepma, Patricia and Snaterse, Marjolein and Puy, Simone Du and Peters, Ron J. G. and Reimer, Wilma J. M. Scholte op		Not related HRQL
FACTORS ASSOCIATED WITH PARTICIPATION OF CARDIAC REHABILITATION AFTER PERCUTANEOUS CORONARY INTERVENTION	2015	Ji-su, Kim and Sang Hui, Chu		Not related HRQL
Subcategorizing the Expected Value of Perfect Implementation to Identify When and Where to Invest in Implementation Initiatives	2020	Johannesen, Kasper and Janzon, Magnus and Jernberg, Tomas and Henriksson, Martin		Not related HRQL
Psychological rehabilitation after myocardial infarction: multicentre randomised controlled trial	1996	Jones, D. A. and West, R. R.		Not related HRQL
Healthy People 2000. Promoting physical activity in the senior years	1997	Jones, J. M. and Jones, K. D.		Not related HRQL
Safety and efficacy of aerobic training in patients with cancer who have heart failure: an analysis of the HF-ACTION randomized trial	2014	Jones, Lee W. and Douglas, Pamela S. and Khouri, Michel G. and Mackey, John R. and Wojdyla, Daniel and Kraus, William E. and Whellan, David J. and O'Connor, Christopher M.		Not related HRQL
Kronik HastalÄ±klarÄ±n YÃ¶netiminde Kronik BakÄ±m Modeline TemellendirilmiÅŸ GiriÅŸimlerin EtkinliÄŸi: Geleneksel Derleme	2021	Kalav, Simge and BektaÅž, Hicran		Not related HRQL
Intersection Of Limb And Life Preservation: How An Infected Diabetic Foot Ulceration Led To Emergent Cardiac Intervention	2021	Kalk, Jason and Marchand, Jeremy and Raj, Amit and Nguyen, Anthony and Hussaini, Zenat and Yeo, Joe and Czarnecki, Corey and Hickner, Mary		Not related HRQL
Inclisiran as Adjunct Lipid-Lowering Therapy for Patients with Cardiovascular Disease: A Cost-Effectiveness Analysis	2020	Kam, Ning and Perera, Kanila and Zomer, Ella and Liew, Danny and Ademi, Zanfina		Not related HRQL
Functional electrical stimulation of lower limbs in patients with chronic heart failure	2010	Karavidas, A. and Arapi, S. M. and Pyrgakis, V. and Adamopoulos, S. and Karavidas, Apostolos and Arapi, Sophia M. and Pyrgakis, Vlassios and Adamopoulos, Stamatis		Not related HRQL
Quality of life post myocardial infarction -- is the heart manual effective...7th Annual Cardiovascular Nursing Spring Meeting of the European Society of Cardiology Council on Cardiovascular Nursing and Allied Professions: changing practice to improve care Manchester, UK 23-24 March 2007	2007	Karim, K. and Gormley, J.		Not related HRQL
Primary prevention of cardiovascular disease by an occupational health service	2003	Karlehagen, Sigvard and Ohlson, Carl-GÃ¶ran and Ohlson, Carl GÃ¶ran		Not related HRQL
Health-care professionals' documentation of wellbeing in patients following open heart surgery: a content analysis of medical records	2013	Karlsson, Annâ€Kristin and Lidell, Evy and Johansson, Mats		Not related HRQL
The midlife transition and the risk of cardiovascular disease and cancer Part II: strategies to maximize quality of life and limit dysfunction and disease	2020	Kase, Nathan G. and Gretz Friedman, Elissa and Brodman, Michael		Not related HRQL
Achieving cardiovascular health through continuing interprofessional development	2001	Kaufman, D. and McClaran, J. and Toombs, M. and Beardall, S. and Levy, I. and Chockalingam, A. and Kaufman, D. M. and McClaran, J. and Toombs, M. and Beardall, S. and Levy, I. and Chockalingam, A.		Not related HRQL
P185 Early rehabilitation and secondary prevention measures in the treatment of myocardial infarction	2011	Keca, Z. and Momcilov Popin, T. and Popin, S. and Cemerlic Adjic, N. and Pavlovic, K. and Panic, G. and Curcic, V.		Not related HRQL
Diaphragm abnormalities in heart failure and aging: mechanisms and integration of cardiovascular and respiratory pathophysiology	2017	Kelley, Rachel and Ferreira, Leonardo and Kelley, Rachel C. and Ferreira, Leonardo F.		Not related HRQL
Effects of exercise and education on the obese individual: a cardiovascular primary prevention programme	2006	Kenny, S. and Hanly, D.		Not related HRQL
Does multidisciplinary management of chronic heart failure improve clinical outcomes?	2001	Kerzner, R. and Rich, M. W.		Not related HRQL
Exercise training in congestive heart failure: risks and benefits	2011	Keteyian, S. J.		Not related HRQL
Role and benefits of exercise in the management of patients with heart failure	2010	Keteyian, S. J. and Fleg, J. L. and Brawner, C. A. and PiÃ±a, I. L. and Keteyian, Steven J. and Fleg, Jerome L. and Brawner, Clinton A. and PiÃ±a, Ileana L.		Not related HRQL
Heart failure. Community cardiology clinics for secondary prevention of coronary heart disease and heart failure in primary care	2008	Khunti, K. and Stone, M. and Paul, S. and Squire, I.		Not related HRQL
Effects of a comprehensive cardiac rehabilitation program in patients with coronary heart disease in Korea	2014	Kim, So-Sun and Lee, Sunhee and Kim, GiYon and Kang, Seok-Min and Ahn, Jeong-Ah		Not related HRQL
Psychosocial components of cardiac recovery and rehabilitation attendance	2001	King, K. M. and Humen, D. P. and Smith, H. L. and Phan, C. L. and Teo, K. K. and King, K. M. and Humen, D. P. and Smith, H. L. and Phan, C. L. and Teo, K. K.		Not related HRQL
Assessment of quality of life in recovery settings	1995	Kinney, M. R.		Not related HRQL
Effect of endurance exercise training on endothelial function and arterial stiffness in older patients with heart failure and preserved ejection fraction: a randomized, controlled, single-blind trial	2013	Kitzman, Dalane W. and Brubaker, Peter H. and Herrington, David M. and Morgan, Timothy M. and Stewart, Kathryn P. and Hundley, W. Gregory and Abdelhamed, Abdelhamed and Haykowsky, Mark J.		Not related HRQL
Guest Editorial. Cardiac rehabilitation: audit, access and the role of the nurse	2016	Knapton, Mike		Not related HRQL
Long-term cardiovascular conditions: the role of primary care	2011	Knapton, M. and Lewin, R. J. and Doherty, P. J. and Knapton, Mike and Lewin, Robert Jp and Doherty, Patrick J.		Not related HRQL
History of depression, race, and cardiovascular risk in CARDIA	2006	Knox, S. and Barnes, A. and Kiefe, C. and Lewis, C. E. and Iribarren, C. and Matthews, K. A. and Wong, N. D. and Whooley, M.		Not related HRQL
Experience of cardiac tele-rehabilitation: analysis of patient narratives	2021	Knudsen, Marie Veje and Laustsen, Sussie and Petersen, Annemette Krintel and Hjortdal, Vibeke Elisabeth and Angel, Sanne		Not related HRQL
Exercise and mood in cardiac and elderly patients	2001	Knutson, D. and Haines, D. J.		Not related HRQL
The benefit of graded physical exercise in chronic heart failure	1992	Koch, M. and Douard, H. and Broustet, J. P. and Koch, M. and Douard, H. and Broustet, J. P.		Not related HRQL
Women and cardiac rehabilitation	2000	Kotler, P. and Redberg, R.		Not related HRQL
What is cardiac rehabilitation achieving for patients with CHD? The ASPIRE-2-PREVENT results	2013	Kotseva, Kornelia and Turner, Elizabeth L. and Jennings, Catriona and Wood, David A.		Not related HRQL
Cerebral palsy: an overview	2006	Krigger, K. W.		Not related HRQL
Treatment for intermittent claudication and the effects on walking distance and quality of life	2012	Kruidenier, L. M. and Viechtbauer, W. and NicolaÃ¯, S. P. and BÃ¼ller, H. and Prins, M. H. and Teijink, J. A. W.		Not related HRQL
Aspirin for secondary prevention after acute myocardial infarction in the elderly: prescribed use and outcomes	1996	Krumholz, H. M. and Radford, M. J. and Ellerbeck, E. F. and Hennen, J. and Meehan, T. P. and Petrillo, M. and Wang, Y. and Jencks, S. F. and Krumholz, H. M. and Radford, M. J. and Ellerbeck, E. F. and Hennen, J. and Meehan, T. P. and Petrillo, M. and Wang, Y. and Jencks, S. F.		Not related HRQL
Exercise improves QOL in CHF patients	2009	Kuritzky, L.		Not related HRQL
Advances in rheumatology: coxibs and beyond	2003	Kuritzky, L. and Weaver, A. and Kuritzky, Louis and Weaver, Arthur		Not related HRQL
Mind-body fitness: encouraging prospects for primary and secondary prevention	1997	La Forge, R.		Not related HRQL
Mindful exercise and chronic disease	2009	La Forge, R.		Not related HRQL
Positive Cardiovascular Health: A Timely Convergence	2016	Labarthe, Darwin R. and Kubzansky, Laura D. and Boehm, Julia K. and Lloyd-Jones, Donald M. and Berry, Jarett D. and Seligman, Martin E. P.		Not related HRQL
Psychological morbidity after myocardial infarction in an area of deprivation in the UK: evaluation of a self-help package	2004	Lacey, E. A. and Musgrave, R. J. and Freeman, J. V. and Tod, A. M. and Scott, P.		Not related HRQL
Strengthening the Case for Cluster Set Resistance Training in Aged and Clinical Settings: Emerging Evidence, Proposed Benefits and Suggestions	2021	Latella, Christopher and Peddle-McIntyre, Carolyn and Marcotte, Lauren and Steele, James and Kendall, Kristina and Fairman, Ciaran M.		Not related HRQL
Effects of cardiac rehabilitation and exercise training programs in women with depression	1999	Lavie, C. J. and Milani, R. V. and Cassidy, M. M. and Gilliland, Y. E. and Lavie, C. J. and Milani, R. V. and Cassidy, M. M. and Gilliland, Y. E.		Not related HRQL
Relationship between sleep disturbance, depression and anxiety in the 12Â months following a cardiac event	2016	Le Grande, Michael R. and Jackson, Alun C. and Murphy, Barbara M. and Thomason, Neil		Not related HRQL
Exercise Prescriptions in Older Adults	2017	Lee, Pearl Guozhu and Jackson, Elizabeth A. and Richardson, Caroline R.		Not related HRQL
Optimizing Value From Cardiac Rehabilitation: A Cost-Utility Analysis Comparing Age, Sex, and Clinical Subgroups	2015	Leggett, Laura E. and Hauer, Trina and Martin, Billie-Jean and Manns, Braden and Aggarwal, Sandeep and Arena, Ross and Austford, Leslie D. and Meldrum, Don and Ghali, William and Knudtson, Merril L. and Norris, Colleen M. and Stone, James A. and Clement, Fiona		Not related HRQL
A change of heart... new model of cardiac wellness	1998	Leighton, C.		Not related HRQL
Putting outcomes into practice in physician offices	2002	Levac, K. A.		Not related HRQL
Combining case management, pathways, and report cards for secondary cardiac prevention	1997	Levknecht, L. and Schriefer, J. and Maconis, B.		Not related HRQL
PHYSICAL ACTIVITY IS THE KEY TO CARDIAC HEALTH	2012	Lewis, Hui Lee		Not related HRQL
Regular Physical Activity: Forgotten Benefits	2016	Lewis, Steven F. and Hennekens, Charles H.		Not related HRQL
Cardiovascular risk scores: qualitative study of how primary care practitioners understand and use them	2013	Liew, Su May and Blacklock, Claire and Hislop, Jenny and Glasziou, Paul and Mant, David		Not related HRQL
Preventive medicine beyond 65	2006	Lim, L. S. and Chutka, D. S.		Not related HRQL
Cost-effectiveness of statin therapy for secondary prevention among patients with coronary artery disease and baseline LDL-C 70-100Â mg/dL in Taiwan	2020	Lin, Fang-Ju and Shyu, Kou-Gi and Hsieh, I. Chang and Huey-Herng Sheu, Wayne and Tu, Shih-Te and Yeh, Shoou-Jeng and Chen, Chin- I. and Lu, Kuo-Cheng and Wu, Chia-Chao and Shau, Wen-Yi and Inocencio, Timothy J. and Wen, Yao-Chun and Yeh, Hung- I.		Not related HRQL
Exercise-based rehabilitation for heart failure	2010	Linden, B.		Not related HRQL
Exercise-based rehabilitation for heart failure	2011	Linden, Belinda		Not related HRQL
Research Roundup	2012	Linden, Belinda		Not related HRQL
Research Roundup	2014	Linden, Belinda		Not related HRQL
Exercise Capacity, Nt-probnp And Adiponectin In Patients With Acute Coronary Syndrome Before And After Cardiac Rehabilitation As Well As At 12 Months	2011	Liu, Yuefei and Jin, Hong and Schweikert, Bernd and Hahmann, Harry and Wang, Lei and Imhof, Armin and Muche, Rainer and Koenig, Wolfgang and Steinacker, JÃ¼rgen M.		Not related HRQL
"OPTImAL": an ontology for patient adherence modeling in physical activity domain	2019	Livitckaia, Kristina and Koutkias, Vassilis and Kouidi, Evangelia and van Gils, Mark and Maglaveras, Nikolaos and Chouvarda, Ioanna		Not related HRQL
Motivation, Psychological Distress and Exercise Adherence Following Myocardial Infarction	2006	Ljubic, Mary Angela and Deane, Frank P. and Zecchin, Robert P. and Denniss, Robert		Not related HRQL
Cancer-related fatigue: can exercise physiology assist oncologists?	2003	LucÃ­a, A. and Earnest, C. and PÃ©rez, M. and LucÃ­a, Alejandro and Earnest, Conrad and PÃ©rez, Margarita		Not related HRQL
An implementation intentions intervention, the use of a planning strategy, and physical activity after myocardial infarction	2006	Luszczynska, A.		Not related HRQL
Cost-effectiveness of rosuvastatin for primary prevention of cardiovascular events according to framingham risk score in patients with elevated C-reactive protein	2010	Macdonald, G. P.		Not related HRQL
Experiences after a cardiac surgery: who needs? What resources are available?	2012	Macedo, Lucia and Moreira, Fernanda and Moreira, Raquel		Not related HRQL
Getting what you asked for, not what you hoped: pilot results about relapse	2006	Macnee, C. L. and McCabe, S. and Rubio-Wallace, S.		Not related HRQL
Medication adherence and the patient with coronary artery disease: challenges for the practitioner	2009	Maddox, T. M. and Ho, P. M.		Not related HRQL
Impact of cardiac disease on couples' relationships	2007	Mahrer-Imhof, R. and Hoffmann, A. and Froelicher, E. S.		Not related HRQL
Exercise training for individuals with coronary artery disease or heart failure	2006	Mandic, S. and Riess, K. and Haykowsky, M. J.		Not related HRQL
Long-term effects of cardiac rehabilitation in elderly individuals with stable coronary artery disease	2016	Mandic, Sandra and Stevens, Emily and Hodge, Claire and Brown, Casey and Walker, Robert and Body, Dianne and Barclay, Leanne and Nye, Edwin R. and Williams, Michael J. A.		Not related HRQL
Utilization of the Behavior Change Wheel framework to develop a model to improve cardiometabolic screening for people with severe mental illness	2017	Mangurian, Christina and Niu, Grace C. and Schillinger, Dean and Newcomer, John W. and Dilley, James and Handley, Margaret A.		Not related HRQL
Qualidade de vida de idosos participantes em programa de reabilitacao cardiovascular: uma revisao sistematica	2013	Maria Tomazi Neves, Laura and Cipriano Junior, Gerson and Paulo Chieregato Matheus, JoÃ£o		Not related HRQL
Current and future role of fetal cardiovascular MRI in the setting of fetal cardiac interventions	2020	Marini, Davide and Xu, Jiawei and Sun, Liqun and Jaeggi, Edgar and Seed, Mike		Not related HRQL
Transforming emergency cardiac treatment	2012	Marley, Carol		Not related HRQL
International Study of Comparative Health Effectiveness with Medical and Invasive Approaches (ISCHEMIA) trial: Rationale and design	2018	Maron, David J. and Hochman, Judith S. and Oâ€™Brien, Sean M. and Reynolds, Harmony R. and Boden, William E. and Stone, Gregg W. and Bangalore, Sripal and Spertus, John A. and Mark, Daniel B. and Alexander, Karen P. and Shaw, Leslee and Berger, Jeffrey S. and JrFerguson, T. Bruce and Williams, David O. and Harrington, Robert A. and Rosenberg, Yves and O'Brien, Sean M. and Ferguson, T. Bruce, Jr.		Not related HRQL
Individualisation du traitement des patients avec maladie cardiovasculaire	2018	Maroun, Claude and Sacre, Hala and Khabbaz, Lydia		Not related HRQL
Outcomes associated with cardiac rehabilitation participation in patients with musculoskeletal comorbidities	2013	Marzolini, S. and Leung, Y. M. and Alter, D. A. and Wu, G. and Grace, S. L.		Not related HRQL
Saving more lives and limbs: applying a cardiac rehabilitation model of structured exercise to symptomatic peripheral arterial disease	2021	Matthews, Susan and Fox, Martin and Coy, Sarah and Whittaker, Jane and Brough, Gail and Yasin, Mohammad and Whittle, Susan		Not related HRQL
Integrating preventive health services within community health centers: lessons from WISEWOMAN	2004	Mays, G. P. and Hesketh, H. A. and Ammerman, A. S. and Stockmyer, C. K. and Johnson, T. L. and Bayne-Smith, M.		Not related HRQL
Exercise prescription for the elderly: current recommendations	2001	Mazzeo, R. S. and Tanaka, H.		Not related HRQL
Building a community-academic partnership to improve health outcomes in an underserved community	2010	McCann, E.		Not related HRQL
The introduction of a routine monitoring system in primary care for patients with a first episode of cardiovascular disease	2000	McCarney, R. and Shapley, M. and Goodwin, R. and Croft, P.		Not related HRQL
Digest	2018	McClain, ZÃ¡Nean and Pawlowski, Jill and Pitchford, E. Andrew and Tindall, Daniel W. and Lee, Seo Hee		Not related HRQL
From death and disability to patient empowerment: an interprofessional partnership to achieve cardiovascular health in Canada	2001	McClaran, J. and Kaufman, D. and Toombs, M. and Beardall, S. and Levy, I. and Chockalingam, A. and McClaran, J. and Kaufman, D. and Toombs, M. and Beardall, S. and Levy, I. and Chockalingam, A.		Not related HRQL
Quality of life comparisons: gender and population differences in cardiopulmonary rehabilitation	2000	McEntee, D. J. and Badenhop, D. T.		Not related HRQL
Exercise training in patients with heart failure: clinical outcomes, safety, and indications	2008	McKelvie, R. S. and McKelvie, Robert S.		Not related HRQL
Health economics. Economic benefits of aggressive lipid lowering: a managed care perspective	1998	McKenney, J. M. and Kinosian, B.		Not related HRQL
Research for practice. Women's inhibitors and facilitators associated with making behavioral changes after myocardial infarction	2004	McSweeney, J. C. and Coon, S.		Not related HRQL
A nontraditional approach to cardiac rehabilitation in the dialysis center for a patient with end-stage renal disease following coronary artery bypass surgery: a case report	2010	McVey, Lisa W. and Hillegrass, Ellen		Not related HRQL
The role of social support in recovery from cardiovascular illness	1994	Meagher-Stewart, D.		Not related HRQL
The importance of exercise training in patients with chronic heart failure	2006	Mears, S.		Not related HRQL
Role of physiotherapist in the context of cardiac rehabilitation	2003	Medina Porqueres, I. and Collantes Rivera, R. and Bravo Navas, J. C. and Pineda GalÃ¡n, C. and DÃ­az Mohedo, E. and Espinosa Caliani, J. S.		Not related HRQL
Comparison of usefulness of secondary prevention of coronary disease in patients >80 versus >=80 years of age	2013	Mehta, Hardik and Sacrinty, Matthew and Johnson, Dominic and St Clair, Mitchell and Paladenech, Connie and Robinson, Killian		Not related HRQL
Heart disease: from living to living well	2019	Mendes, Aysha		Not related HRQL
Prehabilitation and 'pre'scribing in cardiac care	2019	Mendes, Aysha		Not related HRQL
Implementing a cardiac resynchronization therapy program in a county hospital	2005	Merchant, K. and LaBorde, A.		Not related HRQL
Management of angina in primary care	2017	Merriel, Samuel W. D.		Not related HRQL
Time to reevaluate risk stratification guidelines for medically supervised exercise training in patients with coronary artery disease	2000	Merz, C. N. and Paul-Labrador, M. and Vongvanich, P.		Not related HRQL
Exercise in heart failure: should aqua therapy and swimming be allowed?	2004	Meyer, K. and BÃ¼cking, J.		Not related HRQL
Cost-Effectiveness of a Statewide Campaign to Promote Aspirin Use for Primary Prevention of Cardiovascular Disease	2015	Michaud, Tzeyu L. and Abraham, Jean and Jalal, Hawre and Luepker, Russell V. and Duval, Sue and Hirsch, Alan T.		Not related HRQL
Rotterdam general practitioners report (ROHAPRO): a computerised network of general practices in Rotterdam, The Netherlands. Rotterdam's HuisArtsen Project	1995	Middelkoop, B. J. and Bohnen, A. M. and Duisterhout, J. S. and Hoes, A. W. and Pleumeekers, H. J. and Prins, A.		Not related HRQL
Tradeoffs in cardiovascular disease prevention, treatment, and research	2013	Miller, George and Daly, Matthew and Roehrig, Charles		Not related HRQL
Using exercise to improve quality of life for people with heart failure	2013	Milligan, Fiona		Not related HRQL
Nurse-run clinics in primary care increased secondary prevention in coronary artery disease...commentary on Campbell NC, Ritchie LD, Thain J, et al. Secondary prevention in coronary heart disease: a randomised trial of nurse led clinics in primary care. HEART 1998 Nov;80:447-52	1999	Mills, J. K.		Not related HRQL
Effect of home based cardiac rehabilitation on quality of life in rural Indian populations -- a controlled trial	2008	Milton, G. M. and Arun, G. M. and Siva, K. T.		Not related HRQL
Graded exercise in three cases of heart rupture after acute myocardial infarction	1995	Mineo, K. and Takizawa, A. and Shimamoto, M. and Yamazaki, F. and Kimura, A. and Chino, N. and Izumi, S.		Not related HRQL
Appropriate evaluation and treatment of heart failure patients after implantable cardioverter-defibrillator discharge: time to go beyond the initial shock	2009	Mishkin, J. D. and Saxonhouse, S. J. and Woo, G. W. and Burkart, T. A. and Miles, W. M. and Conti, J. B. and Schofield, R. S. and Sears, S. F. and Aranda, J. M., Jr.		Not related HRQL
Electrolyte minerals intake and cardiovascular health	2018	Mohammadifard, Noushin and Gotay, Carolyn and Humphries, Karin H. and Ignaszewski, Andrew and Esmaillzadeh, Ahmad and Sarrafzadegan, Nizal		Not related HRQL
Comparing preference-based quality-of-life measures: results from rehabilitation patients with musculoskeletal, cardiovascular, or psychosomatic disorders	2008	Moock, J. and Kohlmann, T. and Moock, Joern and Kohlmann, Thomas		Not related HRQL
Effects of interventions to promote recovery in coronary artery bypass surgical patients	1997	Moore, S. M.		Not related HRQL
Cost-effectiveness of hypertension therapy according to 2014 guidelines	2015	Moran, Andrew E. and Odden, Michelle C. and Thanataveerat, Anusorn and Tzong, Keane Y. and Rasmussen, Petra W. and Guzman, David and Williams, Lawrence and Bibbins-Domingo, Kirsten and Coxson, Pamela G. and Goldman, Lee		Not related HRQL
Emphasizing and promoting overall health and nontraditional treatments after a prostate cancer diagnosis	1999	Moyad, M. A.		Not related HRQL
Effect of tailored practice and patient care plans on secondary prevention of heart disease in general practice: cluster randomised controlled trial	2009	Murphy, A. W. and Cupples, M. E. and Smith, S. M. and Byrne, M. and Byrne, M. C. and Newell, J.		Not related HRQL
Cardiac rehabilitation with a structured education programme for patients with chronic heart failure--illness-related knowledge, mental wellbeing and acceptance in participants]	2011	Muschalla, B. and Glatz, J. and Karger, G.		Not related HRQL
UtilizaciÃ³n de smartphone en los programas de rehabilitaciÃ³n cardÃ­aca. Una revisiÃ³n sistemÃ¡tica	2018	Muzas FernÃ¡ndez, A. and Soto GonzÃ¡lez, M.		Not related HRQL
Principles of exercise prescription for patients with chronic heart failure	2008	Myers, J. and Myers, Jonathan		Not related HRQL
Global health and cardiovascular disease	2014	Nascimento, Bruno R. and Brant, Luisa C. C. and Moraes, Diego N. and Ribeiro, Antonio L. P.		Not related HRQL
Serial Echocardiographic Follow-up of Structural Heart Interventions Performed During Pacific Partnership Interventional Cardiology Subject Matter Exchanges From 2015 to 2017 in Da Nang, Vietnam	2021	Nayak, Keshav R. and Nguyen Ba, Trieu and Oâ€™Dell, Jeffrey and Kendall, Shellie and Stanton, Kelly and Nguyen Huu Thanh, Han and Krause, David and Wessman, Dylan and Lopez, Joseph and Phi-Lee, Trong and Adams, David and Parrish, J. Scott and Nguyen, LanHieu and Trieu, Nguyen Ba and O'Dell, Jeffrey and Thanh Han, Nguyen Huu and LanHieu, Nguyen		Not related HRQL
Adaptations in autonomic function during exercise training in heart failure	2008	Negrao, C. E. and Middlekauff, H. R. and Negrao, Carlos Eduardo and Middlekauff, Holly R.		Not related HRQL
Clinical microsystems, part 1. The building blocks of health systems	2008	Nelson, E. C. and Godfrey, M. M. and Batalden, P. B. and Berry, S. A. and Bothe, A. E., Jr. and McKinley, K. E. and Melin, C. N. and Muething, S. E. and Moore, L. G. and Wasson, J. H. and Nolan, T. W.		Not related HRQL
Preventive care for the menopausal woman	2002	Nevin, J. E. and Pharr, M. E.		Not related HRQL
Exercise training in pulmonary hypertension: implications for the evaluation of drug trials	2006	Newman, J. H. and Robbins, I. M.		Not related HRQL
Patient-Selected Strategies for Post Cardiac Rehabilitation Exercise Adherence in Heart Failure	2019	Nielsen, Jessica and Duncan, Kathleen and Pozehl, Bunny		Not related HRQL
Clinical collaboratives for improving patient care	2003	Niemeier, S. and Kosseff, A. L.		Not related HRQL
Uremic Sarcopenia: Clinical Evidence and Basic Experimental Approach	2020	Nishi, Hiroshi and Takemura, Koji and Higashihara, Takaaki and Inagi, Reiko		Not related HRQL
A personalised approach to cardiac rehabilitation	2000	Normington, K. and Goodwin, S.		Not related HRQL
Delivering a national programme of anticipatory care in primary care: a qualitative study	2012	O'Donnell, C. A. and Mackenzie, M. and Reid, M. and Turner, F. and Clark, J. and Wang, Y. and Sridharan, S. and Platt, S. and O'Donnell, Catherine A. and Mackenzie, Mhairi and Reid, Maggie and Turner, Fiona and Clark, Julia and Wang, Yinging and Sridharan, Sanjeev and Platt, Stephen		Not related HRQL
Addressing physical health in mental illness: the urgent need to translate evidence-based interventions into routine clinical practice	2021	O'Donoghue, B. and O'Donoghue, Brian		Not related HRQL
Exercise in cardiopulmonary rehabilitation: Current recommendations......12th Congress of European Forum for Research in Rehabilitation / XXX	2013	Oral, Aydan		Not related HRQL
Moving through life toward health	2006	Osorio, S.		Not related HRQL
The experiences of patients undergoing percutaneous transluminal coronary angioplasty: a qualitative exploration	2008	Page, M. and Jackman, K. and Snowden, P.		Not related HRQL
Earlier translation of evidence into public subsidy may prevent morbidity and mortality: an example using statins in diabetics with normal cholesterol levels	2012	Page, Michael M. and Sanfilippo, Frank M. and Geelhoed, Elizabeth A. and Briffa, Tom G. and Hobbs, Michael S. T.		Not related HRQL
Exercise after renal transplantation	1999	Painter, P.		Not related HRQL
Activity restrictions and recovery after open chest surgery: understanding the patient's perspective	2008	Parker, R. D. and Adams, J.		Not related HRQL
Exercise and end-stage kidney disease: functional exercise capacity and cardiovascular outcomes	2009	Parsons, T. L. and King-VanVlack, C. E.		Not related HRQL
WORKING TOGETHER FOR HEART HEALTH SERVICES	2012	Partington, Jo		Not related HRQL
Issues in contemporary cardiac rehabilitation: a historical perspective	1993	Pashkow, Fredric J. and Pashkow, F. J.		Not related HRQL
A computer-guided quality improvement tool for primary health care: cost-effectiveness analysis based on TORPEDO trial data	2020	Patel, Bindu and Peiris, David P. and Patel, Anushka and Jan, Stephen and Harris, Mark F. and Usherwood, Tim and Panaretto, Kathryn and Lung, Thomas		Not related HRQL
Chronic diseases and injuries in India	2011	Patel, V. and Chatterji, S. and Chisholm, D. and Ebrahim, S. and Gopalakrishna, G. and Mathers, C. and Mohan, V. and Prabhakaran, D. and Ravindran, R. D. and Reddy, K. S. and Patel, Vikram and Chatterji, Somnath and Chisholm, Dan and Ebrahim, Shah and Gopalakrishna, Gururaj and Mathers, Colin and Mohan, Viswanathan and Prabhakaran, Dorairaj and Ravindran, Ravilla D. and Reddy, K. Srinath		Not related HRQL
Maximizing patient benefit from cardiac resynchronization therapy with the addition of structured exercise training: a randomized controlled study	2009	Patwala, A. Y. and Woods, P. R. and Sharp, L. and Goldspink, D. F. and Tan, L. B. and Wright, D. J.		Not related HRQL
Peripheral Arterial Disease and Exercise for Older Adults	2014	Paulson, Sally and Sanders, Joohee		Not related HRQL
Direct healthcare costs and cost-effectiveness of acute coronary syndrome secondary prevention with ticagrelor compared to clopidogrel: economic evaluation from the public payer's perspective in Poland based on the PLATO trial results	2014	PawÄ™ska, Justyna and Macioch, Tomasz and Perkowski, Piotr and Budaj, Andrzej and Niewada, Maciej		Not related HRQL
Improving the quality of primary care by allocating performance-based targets, in a diverse insured population	2016	Peled, Ronit and Porath, Avi and Wilf-Miron, Rachel		Not related HRQL
Hormone replacement therapy: primary and secondary prevention	2001	Penckofer, S. and Schwertz, D.		Not related HRQL
Physical function assessment in cardiac rehabilitation: self-report, proxy-report and performance-based measures	2004	Pepin, V. and Alexander, J. L. and Phillips, W. T.		Not related HRQL
EXERCISE PRESCRIPTION FOR THE MENOPAUSAL YEARS: Promoting and Enhancing Well-Being	2011	Perez, Kimberly S. and Garber, Carol Ewing		Not related HRQL
19 Exercise in elderly patients with chronic heart failure in primary care; effects on physical capacity and health-related quality of life	2011	Pihl, E. P. and Cider, Ã… and Stromberg, A. and Fridlund, B. and Martensson, J.		Not related HRQL
30 years of community prevention	2008	Puska, P.		Not related HRQL
Cardiac rehabilitation -- moving forward with new models of care	2011	Redfern, Julie and Briffa, Tom		Not related HRQL
Encouraging exercise in older adults with congestive heart failure	2004	Resnick, B.		Not related HRQL
Myocardial infarction without obstructive coronary artery disease	2012	Reynolds, Harmony R.		Not related HRQL
Effects of Tai Chi Exercises on Cardiovascular Risks, Recurrence Risk, and Quality of Life in Patients with Coronary Artery Disease	2013	Rha Yun, Song and Moon Kyoung, Park and Jin-Ok, Cheong and Jae-Hyeong, Park and In-Whan, Seong		Not related HRQL
Cost-effectiveness of implantable cardioverter-defibrillators in Brazil: primary prevention analysis in the public sector	2010	Ribeiro, R. A. and Stella, S. F. and Camey, S. A. and Zimerman, L. I. and Pimentel, M. and Rohde, L. E. and Polanczyk, C. A.		Not related HRQL
Making sense of cardiac networks	2005	Riley, J.		Not related HRQL
Cardiovascular Disease in Women: A Nurse Practitioner's Guide to Prevention	2013	Roberts, Mary Ellen E. and Davis, Leslie L.		Not related HRQL
What happens in phase III cardiac rehabilitation?	2007	Robertson, C.		Not related HRQL
A fisioterapia no pÃ³s-operatÃ³rio de revascularizaÃ§Ã£o do miocÃ¡rdio: reflexÃµes sobre a reabilitaÃ§Ã£o no enfoque da integralidade em saÃºde	2020	Rodrigues de Almeida, Beatriz and de Souza Sassim, Paulo Vitor and Carrera, Gabrielli Andreza Gomes and FigueirÃ³ Martins, Bruna and Vidiga Soeiro, Ana Cristina		Not related HRQL
Psychocardiology's Contributions to Comprehensive Cardiovascular Care in Cuba	2021	RodrÃ­guez-RodrÃ­guez, Teresa and Navarro-LÃ³pez, Juan JosÃ© and GonzÃ¡lez-RodrÃ­guez, Claudio and Herrera-JimÃ©nez, Luis F. and FalcÃ³n-HernÃ¡ndez, Arelys and Rivera-LÃ³pez, Rolando L. and Nohaya-Alonso, Aleany		Not related HRQL
Recommendations for Cardiovascular Health and Disease Surveillance for 2030 and Beyond: A Policy Statement From the American Heart Association	2020	Roger, VÃ©ronique L. and Sidney, Stephen and Fairchild, Amy L. and Howard, Virginia J. and Labarthe, Darwin R. and Shay, Christina M. and Tiner, A. Colby and Whitsel, Laurie P. and Rosamond, Wayne D.		Not related HRQL
Peripheral arterial disease and exercise	2009	Ronai, P. and Sorace, P.		Not related HRQL
CARDIAC REHABILITATION IMPROVES SURVIVAL BUT NOT HEALTH STATUS AFTERAMI	2017	Rosenberg, Karen		Not related HRQL
The psychosocial and physical impact of exercise rehabilitation following coronary artery bypass surgery	2000	Ross, A. B. and Brodie, E. E. and Carroll, D. and Niven, C. A. and Hotchkiss, R.		Not related HRQL
Risk prediction tools in cardiovascular disease prevention: A report from the ESC Prevention of CVD Programme led by the European Association of Preventive Cardiology (EAPC) in collaboration with the Acute Cardiovascular Care Association (ACCA) and the Association of Cardiovascular Nursing and Al...	2019	Rossello, Xavier and Dorresteijn, Jannick A. N. and Janssen, Arne and Lambrinou, Ekaterini and Scherrenberg, Martijn and Bonnefoy-Cudraz, Eric and Cobain, Mark and Piepoli, Massimo F. and Visseren, Frank L. J. and Dendale, Paul		Not related HRQL
[Commentary on] The Birmingham Rehabilitation Uptake Maximisation study (BRUM): a randomised controlled trial comparing home-based with centre-based cardiac rehabilitation	2008	Rubenfire, M.		Not related HRQL
Does stress reduction change the levels of cortisol secretion in patients with coronary artery disease?	2009	RydÃ©n, M. and HedbÃ¤ck, B. and Jonasson, L.		Not related HRQL
Teaching staff a brief cognitive-behavioral intervention	2002	Saarmann, L. and Dougherty, J. and Riegel, B.		Not related HRQL
Coverage Trends for Two Lifestyle Medicine Programs Addressing Chronic Disease	2018	Safeer, Richard and Li-Kuang, Chen and Phuong Huynh, Pauline and Horst, John		Not related HRQL
Improved coordination of care after acute myocardial infarction in Poland since 2017: Promising early results	2021	Sagan, Anna and Rogala, Maciej and Buszman, Piotr P. and Kowalska-Bobko, Iwona		Not related HRQL
Cardiac rehabilitation: motivation and commitment	2013	Sage, Shelley		Not related HRQL
The P4 Health Spectrum - A Predictive, Preventive, Personalized and Participatory Continuum for Promoting Healthspan	2017	Sagner, Michael and McNeil, Amy and Puska, Pekka and Auffray, Charles and Price, Nathan D. and Hood, Leroy and Lavie, Carl J. and Han, Ze-Guang and Chen, Zhu and Brahmachari, Samir Kumar and McEwen, Bruce S. and Soares, Marcelo B. and Balling, Rudi and Epel, Elissa and Arena, Ross		Not related HRQL
Quality of Life of Patients with Cardiovascular Disease to Attending Cardiac Rehabilitation	2011	SaldaÃ±a, Diana Marcela Achury and Colmenares, Sandra MÃ³nica RodrÃ­guez and Contreras, Lina Alejandra Agudelo and Segura, Jeannette RocÃ­o Hoyos and EspaÃ±ol, Jenny Alejandra AcuÃ±a		Not related HRQL
Participation in a fitness program and functional capacity in patients undergoing angioplasty for acute coronary syndrome	2015	SÃ¡nchez-Delgado, J. C. and Angarita-Fonseca, A. and Parra-PatiÃ±o, J.		Not related HRQL
ParticipaciÃ³n en un programa de acondicionamiento fÃ­sico y capacidad funcional en sujetos sometidos a angioplastia por sÃ­ndrome coronario agudo	2015	SÃ¡nchez-Delgado, J. C. and Angarita-Fonseca, A. and Parra-PatiÃ±o, J.		Not related HRQL
Journal scan	2010	Sander, Ruth		Not related HRQL
Cost-effectiveness of implantable cardioverter defibrillators in patients >or=65 years of age	2010	Sanders, G. D. and Kong, M. H. and Al-Khatib, S. M. and Peterson, E. D.		Not related HRQL
Rehabilitation of elderly with coronary heart disease -- improvement in quality of life at a low cost	2005	SandstrÃ¶m, L. and StÃ¥hle, A.		Not related HRQL
Assessment of functional capacity and quality of life in heart disease patients: what test and questionnaires should we use?	2006	Santos, M. M. and Mir, M. R. U.		Not related HRQL
Chest angina	2008	Santos, R. and Santos, P. and Batista, V.		Not related HRQL
Adherence to a cardiac rehabilitation home program model of care: a comparison to a well-established traditional on-site supervised program	2012	Scane, Kerseri and Alter, David and Oh, Paul and Brooks, Dina		Not related HRQL
Journey to Top Performance: A Multipronged Quality Improvement Approach to Reducing Cardiac Surgery Mortality	2015	Scheinerman, S. Jacob and Dlugacz, Yosef D. and Hartman, Alan R. and Moravick, Donna and Nelson, Karen L. and Scanlon, Kerri Anne and Stier, Lori		Not related HRQL
Development of exercise-related values in heart failure patients supported with a left ventricular assist device	2019	Schmidt, Thomas and Bjarnason-Wehrens, Birna and Mommertz, Stephanie and Schulte-Eistrup, Sebastian and Willemsen, Detlev and Sindermann, JÃ¼rgen and Predel, Hans-Georg and Reiss, Nils		Not related HRQL
Exercise after Heart Transplantation: Typical Alterations, Diagnostics and Interventions	2021	Schmidt, Thomas and Bjarnason-Wehrens, Birna and Predel, Hans-Georg and Reiss, Nils		Not related HRQL
Women's experiences with cardiac rehabilitation -- participation and non-participation	2008	Schou, L. and Jensen, BÃ˜ and Zwisler, A. D. and Wagner, L.		Not related HRQL
Academic medicine as a public trust	1989	Schroeder, S. A. and Zones, J. S. and Showstack, J. A.		Not related HRQL
Educational and behavioral strategies related to knowledge of and participation in an exercise program after cardiac positron emission tomography	1993	Schultz, S. J. and Schultz, S. J.		Not related HRQL
Medications and associated symptoms/problems after coronary artery bypass surgery	2011	Schulz, Paula and Lottman, Donna J. and Barkmeier, Travis L. and Zimmerman, Lani and Barnason, Sue and Hertzog, Melody		Not related HRQL
Cholesterol changes in coronary patients after a short behavior modification program	2003	Sebregts, E. H. and Falger, P. R. and BÃ¤r, F. W. and Kester, A. D. and Appels, A.		Not related HRQL
Exercise Dose Associated With Military Service: Implications for the Clinical Management of Inherited Risk for Arrhythmogenic Right Ventricular Cardiomyopathy	2020	Segre, Elena M. and Hellwig, Lydia D. and Turner, Clesson and Dobson, Craig P. and Haigney, Mark C.		Not related HRQL
Exercise & Sports Science Australia Position Statement on exercise training and chronic heart failure	2010	Selig, S. E. and Levinger, I. and Williams, A. D. and Smart, N. and Holland, D. J. and Maiorana, A. and Green, D. J. and Hare, D. L. and Selig, Steve E. and Levinger, Itamar and Williams, Andrew D. and Smart, Neil and Holland, David J. and Maiorana, Andrew and Green, Daniel J. and Hare, David L.		Not related HRQL
Association between depression and development of coronary artery disease: pathophysiologic and diagnostic implications	2011	Serrano Jr, Carlos V. and Setani, Karina Tiemi and Sakamoto, Erica and Andrei, Anna Maria and Fraguas, RenÃ©rio and Serrano, Carlos V., Jr.		Not related HRQL
Can moderate exercise training improve quality of life in patients with heart failure?	1999	Shaughnessy, A.		Not related HRQL
Quality of life issues in patients with implantable cardioverter defibrillators: driving, occupation, and recreation	2004	Shea, J. B.		Not related HRQL
Cardiac Surgery During Pregnancy	2020	Shook, Lydia L. and Barth, William H.		Not related HRQL
Empowered to gain a new foothold in life--A study of the meaning of participating in cardiac rehabilitation to patients afflicted by a minor heart attack	2015	SimonÃ¿, Charlotte P. and Dreyer, Pia and Pedersen, Birthe D. and Birkelund, Regner		Not related HRQL
Personal characteristics, health status, physical activity, and quality of life in cardiac rehabilitation participants	2004	Sin, M. and Sanderson, B. and Weaver, M. and Giger, J. and Pemberton, J. and Klapow, J.		Not related HRQL
Cardiac rehabilitation improves quality of life and walking tolerance in elderly patients with heart failure	2005	Singh, S.		Not related HRQL
Facilitating as a guidelines implementation tool to target resources for high risk patients - The Helsinki Prevention Programme (HPP)	2008	SipilÃ¤, R. and Ketola, E. and Tala, T. and Kumpusalo, E.		Not related HRQL
An overview of the diagnosis and treatment of erectile dysfunction	2006	Sivalingam, S. and Hashim, H. and Schwaibold, H.		Not related HRQL
Management of Dyslipidemia in the Elderly	2018	Slater, Nicole Alyse and Olivier, Emily Victoria		Not related HRQL
Selecting target conditions for quality of care improvement in vulnerable older adults	2000	Sloss, E. M. and Solomon, D. H. and Shekelle, P. G. and Young, R. T. and Saliba, D. and MacLean, C. H. and Rubenstein, L. Z. and Schnelle, J. F. and Kamberg, C. J. and Wenger, N. S.		Not related HRQL
The Roles of Self-Efficacy and Motivation in the Prediction of Short- and Long-Term Adherence to Exercise Among Patients With Coronary Heart Disease	2014	Slovinec D'Angelo, Monika E. and Pelletier, Luc G. and Reid, Robert D. and Huta, Veronika		Not related HRQL
Exercise training for heart failure patients with and without systolic dysfunction: an evidence-based analysis of how patients benefit	2011	Smart, Neil		Not related HRQL
A practical guide to exercise training for heart failure patients	2003	Smart, N. and Fang, Z. Y. and Marwick, T. H.		Not related HRQL
Cardiac contributions to exercise training responses in patients with chronic heart failure: a strain imaging study	2006	Smart, N. and Haluska, B. and Jeffriess, L. and Case, C. and Marwick, T. H.		Not related HRQL
Investigating six-month health outcomes of patients with angina discharged from a chest pain service	2002	Smith, K. and Ross, D. and Connolly, E.		Not related HRQL
Effects of Tai Chi exercise on cardiovascular risk factors and quality of life in post-menopausal women	2009	Song, R. and Ahn, S. and So, H. Y. and Park, I. S. and Kim, H. L. and Joo, K. O. and Kim, J. S.		Not related HRQL
Exercise guidelines for persons with peripheral arterial disease	2009	Sorace, P. and Ronai, P.		Not related HRQL
Helping older patients to cope with cardiac and pulmonary disease	1998	Sotile, W. M. and Miller, H. S.		Not related HRQL
Is cardiac rehabilitation effective in improving quality of life post cardiac event?	2015	Southern, Emma and McLeod, Anne		Not related HRQL
Diastolic Heart Failure in Women	2012	Stamp, Kelly D.		Not related HRQL
Effectiveness of a videotape for sexual counseling after myocardial infarction	2004	Steinke, E. E. and Swan, J. H.		Not related HRQL
Exercise training improves biventricular oxidative metabolism and left ventricular efficiency in patients with dilated cardiomyopathy	2003	Stolen, K. Q. and Kemppainen, J. and Ukkonen, H. and Kalliokoski, K. K. and Luotolahti, M. and Lehikoinen, P. and HÃ¤mÃ¤lÃ¤inen, H. and Salo, T. and Airaksinen, K. E. J. and Nuutila, P. and Knuuti, J. and Stolen, Kira Q. and Kemppainen, Jukka and Ukkonen, Heikki and Kalliokoski, Kari K. and Luotolahti, Matti and Lehikoinen, Pertti and HÃ¤mÃ¤lÃ¤inen, Helena and Salo, Tiina and Airaksinen, K. E. Ju…		Not related HRQL
Nonpharmacologic interventions in the treatment of heart failure	1996	Sullivan, M. J. and Hawthorne, M. H.		Not related HRQL
Quality of life and self-care in elderly patients with cardiovascular diseases: The effect of a Traditional Chinese Medicine health educational intervention	2017	Sun, Yi-Qin and Jiang, An-Li and Chen, San-Mei and Li, Hui and Xing, Hai-Yan and Wang, Fang		Not related HRQL
The effect of a supervised exercise training programme on sleep quality in recently discharged heart failure patients	2015	Suna, Jessica M. and Mudge, Alison and Stewart, Ian and Marquart, Louise and Oâ€™Rourke, Peter and Scott, Adam		Not related HRQL
Age-related cardiovascular disease and the beneficial effects of calorie restriction	2012	Sung, M. M. and Dyck, J. R. and Sung, Miranda M. Y. and Dyck, Jason R. B.		Not related HRQL
Postoperative cognitive dysfunction after cardiac surgery	2013	Tan, Audrey Miang Ying and Amoako, Derek		Not related HRQL
Vorapaxar in the secondary prevention of atherothrombosis	2015	Tantry, Udaya S. and Liu, Fang and Chen, Gailing and Gurbel, Paul A.		Not related HRQL
Cardiac Rehabilitation for Transcatheter Aortic Valve Replacement	2019	Tarro Genta, Franco		Not related HRQL
Contemporary and optimal medical management of peripheral arterial disease	2013	Tattersall, Matthew C. and Johnson, Heather M. and Mason, Peter J.		Not related HRQL
Sexual activity and the cardiovascular patient: guidelines	1999	Taylor Jr, Herman A. and Taylor, H. A., Jr.		Not related HRQL
Interactions between erectile dysfunction, cardiovascular disease and cardiovascular drugs	2022	Terentes-Printzios, Dimitrios and Ioakeimidis, Nikolaos and Rokkas, Konstantinos and Vlachopoulos, Charalambos		Not related HRQL
The effectiveness of cardiac rehabilitation	1996	Thompson, D.		Not related HRQL
Improving outcomes following elective percutaneous coronary intervention: the key role of exercise and the advanced practice nurse	2009	Throndson, K. and Sawatzky, J. V.		Not related HRQL
Physical activity, a lasting legacy from the 2012 Olympics and Paralympics	2012	Till, Simon		Not related HRQL
Impacto de la adherencia a las recomendaciones de hÃ¡bitos de vida cardiosaludables en la capacidad funcional a largo plazo en pacientes que han completado un programa de rehabilitaciÃ³n cardÃ­aca	2017	Tirado, J. A. ExpÃ³sito and Lozano, A. M. LÃ³pez and Saborido, A. Aguilera and Carmona, J. Vallejo and FernÃ¡ndez, J. M. Praena and de Vargas, C. EchevarrÃ­a Ruiz		Not related HRQL
Estimated burden of cardiovascular disease and value-based price range for evolocumab in a high-risk, secondary-prevention population in the US payer context	2017	Toth, Peter P. and Danese, Mark and Villa, Guillermo and Qian, Yi and Beaubrun, Anne and Lira, Armando and Jansen, Jeroen P.		Not related HRQL
Confirming a beneficial effect of the six-minute walk test on exercise confidence in patients with heart failure	2020	Toukhsati, S. R. and Mathews, S. and Sheed, A. and Freijah, I. and Moncur, L. and Cropper, P. and Ha, F. J. and Hare, D. L.		Not related HRQL
START: insights from the regions Birmingham	2011	Townend, John		Not related HRQL
Recommendations for exercise in adolescents and adults with congenital heart disease	2020	Tran, Derek and Maiorana, Andrew and Ayer, Julian and Lubans, David R. and Davis, Glen M. and Celermajer, David S. and d'Udekem, Yves and Cordina, Rachael		Not related HRQL
Religiosity and Religious Coping in Patients with Cardiovascular Disease: Change over Time and Associations with Illness Adjustment	2014	Trevino, K. and McConnell, T.		Not related HRQL
[Pedlar inexpensive ergometer-based exercise program improves activity intolerance in a heart failure case]	2012	Tsai, Pi-Kuang and Liu, Chin-Fang and Hsu, Hsin-Tien		Not related HRQL
Cardiac rehabilitation for patients after coronary artery bypass graft surgery Nursing Interventions	2010	Tsaloglidou, A. and Lavdaniti, M. and Ioannidis, T.		Not related HRQL
Mechanisms of the Improvement in Peak VO2 With Exercise Training in Heart Failure With Reduced or Preserved Ejection Fraction	2018	Tucker, Wesley J. and Lijauco, Cecilia C. and Jr.Hearon, Christopher M. and Angadi, Siddhartha S. and Nelson, Michael D. and Sarma, Satyam and Nanayakkara, Shane and La Gerche, AndrÃ© and Haykowsky, Mark J. and Hearon, Christopher M., Jr.		Not related HRQL
Improved quality of life in chronic heart failure patients following local endurance training with leg muscles	1996	Tyni-Lenne, R. and Gordon, A. and Sylven, C. and Tyni-LennÃ©, R. and Gordon, A. and SylvÃ©n, C.		Not related HRQL
Therapy for heart failure with preserved ejection fraction: current status, unique challenges, and future directions	2018	Upadhya, Bharathi and Haykowsky, Mark J. and Kitzman, Dalane W.		Not related HRQL
Rapid Diet Assessment Screening Tools for Cardiovascular Disease Risk Reduction Across Healthcare Settings: A Scientific Statement From the American Heart Association	2020	Vadiveloo, Maya and Lichtenstein, Alice H. and Anderson, Cheryl and Aspry, Karen and Foraker, Randi and Griggs, Skylar and Hayman, Laura L. and Johnston, Emily and Stone, Neil J. and Thorndike, Anne N.		Not related HRQL
Screen or not to screen for peripheral arterial disease: guidance from a decision model	2014	Vaidya, Anil and Joore, Manuela A. and Ten Cate-Hoek, Arina J. and Ten Cate, Hugo and Severens, Johan L.		Not related HRQL
Illness identity: Capturing the influence of illness on the personâ€™s sense of self	2019	Van Bulck, Liesbet and Luyckx, Koen and Goossens, Eva and Oris, Leen and Moons, Philip		Not related HRQL
Focus on Fitness. Exercising With Heart Failure	2020	Van Pelt, Jennifer		Not related HRQL
Reducing the costs of chronic kidney disease while delivering quality health care: a call to action	2017	Vanholder, Raymond and Annemans, Lieven and Brown, Edwina and Gansevoort, Ron and Gout-Zwart, Judith J. and Lameire, Norbert and Morton, Rachael L. and Oberbauer, Rainer and Postma, Maarten J. and Tonelli, Marcello and Biesen, Wim Van and Zoccali, Carmine and European Kidney Health, Alliance		Not related HRQL
Bridging Income Generation with Group Integrated Care for cardiovascular risk reduction: Rationale and design of the BIGPIC study	2017	Vedanthan, Rajesh and Kamano, Jemima H. and Lee, Hana and Andama, Benjamin and Bloomfield, Gerald S. and DeLong, Allison K. and Edelman, David and Finkelstein, Eric A. and Hogan, Joseph W. and Horowitz, Carol R. and Manyara, Simon and Menya, Diana and Naanyu, Violet and Pastakia, Sonak D. and Valente, Thomas W. and Wanyonyi, Cleophas C. and Fuster, Valentin		Not related HRQL
Team management of congestive heart failure across the continuum	1996	Venner, G. H. and Seelbinder, J. S.		Not related HRQL
Sex differences in physical and mental health following high-intensity interval training in adults with cardiovascular disease who completed cardiac rehabilitation	2022	Vidal-Almela, Sol and Way, Kimberley L. and Terada, Tasuku and Tulloch, Heather E. and Keast, Marja-Leena and Pipe, Andrew L. and Chirico, Daniele and Reed, Jennifer L.		Not related HRQL
Quality of life from the perspective of revascularized patients during rehabilitation: an ethnographic study	2008	Vila, V. S. C. and Rossi, L. A.		Not related HRQL
Comparison of Quality of Life in off-pump Versus on-pump Coronary Artery bypass Graft (CABG) Patients before and after Phase II Cardiac Rehabilitation	2013	Vishwanath, Nikhil and S, Ajith and D'Sa, Ivor Peter and Gopalakrishnan, M. and Faisal C. K, Mohamed		Not related HRQL
Resistance exercise training in patients with heart failure	2005	Volaklis, K. A. and Tokmakidis, S. P.		Not related HRQL
Vaccination in Older Adults: An Underutilized Opportunity to Promote Healthy Aging in India	2021	Vora, Agam and Di Pasquale, Alberta and Kolhapure, Shafi and Agrawal, Ashish		Not related HRQL
Ventricular assist device applications	2008	Vural, K. M.		Not related HRQL
Annual report SWEDEHEART 2012	2014	Wahlberg, Anna-Maria and Hambraeus, Kristina and Held, Claes and AlenstrÃ¶m, Magdalena and Johansson, Per and Udin, Stina and Svennberg, Lars and Johansson, Tore and Lundgren, Anna and Cider, Ã…sa and James, Stefan and Romany Johansson, Birgitta and Lagerqvist, Bo and EkstrÃ¶m, Carin and Friberg, Ã–rjan and Eriksson, Nils and Nilsson, Johan and Andersson, Lisbeth and From-Attebring, Mona and Eklu…		Not related HRQL
Outcome Improvement for STEMI Patients: The Next Breakthrough in Interventional Cardiology?	2013	Waksman, R.		Not related HRQL
A walking program for people with severe knee osteoarthritis did not reduce pain but may have benefits for cardiovascular health: a phase II randomised controlled trial	2017	Wallis, J. A. and Webster, K. E. and Levinger, P. and Singh, P. J. and Fong, C. and Taylor, N. F.		Not related HRQL
Long-term exercise adherence in patients with heart failure: A qualitative study	2020	Warehime, Shane and Dinkel, Danae and Alonso, Windy and Pozehl, Bunny		Not related HRQL
Transitions, Risks, and Actions in Coronary Events--Center for Outcomes Research and Education (TRACE-CORE): design and rationale	2012	Waring, M. E. and McManus, R. H. and Saczynski, J. S. and Anatchkova, M. D. and McManus, D. D. and Devereaux, R. S. and Goldberg, R. J. and Allison, J. J. and Kiefe, C. I. and Waring, Molly E. and McManus, Richard H. and Saczynski, Jane S. and Anatchkova, Milena D. and McManus, David D. and Devereaux, Randolph S. and Goldberg, Robert J. and Allison, Jeroan J. and Kiefe, Catarina I.		Not related HRQL
Heart failure management	1999	Warner, P. M. and Hutchinson, C.		Not related HRQL
Interrupting sudden death: genes, medicine, and the healing power of love	2006	Weber, T.		Not related HRQL
Need for hyperlipidemia management policy reform in China: learning from the global experience	2018	Wei, Yu and Ruizhi, Shi and Jim, Li and Yong, Lan and Qian, Li and Shanlian, Hu and Yu, Wei and Shi, Ruizhi and Li, Jim and Lan, Yong and Li, Qian and Hu, Shanlian		Not related HRQL
Food Insecurity, Cardiometabolic Health, and Health Care in U.S.-Mexico Border Immigrant Adults: An Exploratory Study	2019	Weigel, M. Margaret and Armijos, Rodrigo X.		Not related HRQL
Challenging "business as usual" for acute rheumatic fever and rheumatic heart disease in Australia	2020	Welch, Susan and Williams, Aleena and Hort, Adam and Patel, Bhavini		Not related HRQL
The heart failure syndrome: implications for exercise training	2004	Welsch, M. A. and Parish, T. R.		Not related HRQL
EVIDENCE-BASED PRACTICE. Does stepping-up exercise step down risk for heart patients?	2016	Wensley, Cynthia		Not related HRQL
Cardiac rehabilitation of older patients	2003	West, R.		Not related HRQL
Development of Cardiometabolic Health indicators to advance the quality of spinal cord injury rehabilitation: SCI-High Project	2019	Wiest, Matheus J. and West, Christopher and Ditor, David and Furlan, Julio C. and Miyatani, Masae and Farahani, Farnoosh and Alavinia, S. Mohammad and Oh, Paul I. and Bayley, Mark T. and Craven, B. Catharine		Not related HRQL
Determinants of Eligibility and Use of Ehealth for Cardiac Rehabilitation Patients: Preliminary Results	2014	Wiggers, Anne-Marieke and Peek, Niels and Kraaijenhagen, Roderik and Jaspers, Monique		Not related HRQL
Recruitment of African American women to a walking program: eligibility, ineligibility, and attrition during screening	2006	Wilbur, J. and McDevitt, J. and Wang, E. and Dancy, B. and Briller, J. and Ingram, D. and Nicola, T. and Lee, H. and Zenk, S. N.		Not related HRQL
The DAVID (Dual Chamber and VVI Implantable Defibrillator) II trial	2009	Wilkoff, B. L. and Kudenchuk, P. J. and Buxton, A. E. and Sharma, A. and Cook, J. R. and Bhandari, A. K. and Biehl, M. and Tomassoni, G. and Leonen, A. and Klevan, L. R. and Hallstrom, A. P. and Wilkoff, Bruce L. and Kudenchuk, Peter J. and Buxton, Alfred E. and Sharma, Arjun and Cook, James R. and Bhandari, Anil K. and Biehl, Michael and Tomassoni, Gery and Leonen, Anna		Not related HRQL
Improved event-free outcomes: impact on managed care organizations	2003	Willey, V. J. and Cziraky, M. J.		Not related HRQL
Cardiovascular risk-factor reduction in elderly patients with cardiac disease	1996	Williams, M. A.		Not related HRQL
Resistance exercise in individuals with and without cardiovascular disease: 2007 update: a scientific statement from the American Heart Association Council on Clinical Cardiology and Council on Nutrition, Physical Activity, and Metabolism	2007	Williams, M. A. and Haskell, W. L. and Ades, P. A. and Amsterdam, E. A. and Bittner, V. and Franklin, B. A. and Gulanick, M. and Laing, S. T. and Stewart, K. J.		Not related HRQL
A journey through heart surgery, seen through the eyes of a medical student	2011	Williams, Rebecca and Papaspyros, Sotiris C.		Not related HRQL
Networks to Strengthen Health Systems for Chronic Disease Prevention	2013	Willis, Cameron D. and Riley, Barbara L. and Herbert, Carol P. and Best, Allan		Not related HRQL
Addition of inspiratory muscle training to aerobic training improves cardiorespiratory responses to exercise in patients with heart failure and inspiratory muscle weakness	2009	Winkelmann, E. R. and Chiappa, G. R. and Lima, C. O. and Viecili, P. R. and Stein, R. and Ribeiro, J. P.		Not related HRQL
Effect of a seated exercise program to improve physical function and health status in frail patients greater than or equal to 70 years of age with heart failure	2005	Witham, M. D. and Gray, J. M. and Argo, I. S. and Johnston, D. W. and Struthers, A. D. and McMurdo, M. E. T.		Not related HRQL
Exercise training for older chronic heart failure patients	2004	Witham, M. D. and McMurdo, M. E. T.		Not related HRQL
Cultural factors in preventive care: African-Americans	2002	Witt, D. and Brawer, R. and Plumb, J.		Not related HRQL
Gender and quality of life and coping over one year after myocardial infarction: do men really have the upper hand?	2016	WÅ‚odarczyk, Dorota		Not related HRQL
A quality of life assessment package: disease specific measure for pacemaker and cardiac rehabilitation patients	1998	Woodend, A. K. and Nair, R. C. and Tang, S.		Not related HRQL
Cardiac Rehab and Psychosocial Well-being	2021	Woodward, Madeline		Not related HRQL
Early programmes of high and low intensity exercise and quality of life after acute myocardial infarction	1993	Worcester, M. C. and Hare, D. L. and Oliver, R. G. and Reid, M. A. and Goble, A. J.		Not related HRQL
Preventing Cardiovascular Disease in Women	2014	Wray, Wendy		Not related HRQL
Cardiac rehabilitation: are the potential benefits being realized?	1999	Wright, D. J.		Not related HRQL
Patients' and practice nurses' perceptions of secondary preventive care for established ischaemic heart disease: a qualitative study	2001	Wright, F. L. and Wiles, R. A. and Moher, M.		Not related HRQL
Home-Based Exercise in Older Adults Recently Discharged From the Hospital for Cardiovascular Disease in China	2015	Xueyu, Li and Shunlin, Xu and Lijuan, Zhou and Rongbin, Li and Jianrong, Wang		Not related HRQL
People-centered care: concept analysis	2004	Yamada, M.		Not related HRQL
Home-based cardiac rehabilitation improves quality of life, aerobic capacity, and readmission rates in patients with chronic heart failure	2018	Yan-Wen, Chen and Chi-Yen, Wang and Yuan-Hui, Lai and Ying-Chieh, Liao and Yan-Kai, Wen and Shin-Tsu, Chang and Jin-Long, Huang and Tsu-Juey, Wu		Not related HRQL
Estrogen, hormonal replacement therapy and cardiovascular disease	2011	Yang, Xiao-Ping and Reckelhoff, Jane F.		Not related HRQL
Effectiveness of follow-up booster sessions in improving physical status after cardiac rehabilitation: health, behavioral, and clinical outcomes	2005	Yates, B. C. and Anderson, T. and Hertzog, M. and Ott, C. and Williams, J.		Not related HRQL
Intervention Fidelity in a Translational Study: Lessons Learned	2013	Yates, Bernice C. and Schumacher, Karen L. and Norman, Joseph F. and Krogstrand, Kaye Stanek and Meza, Jane and Shurmur, Scott		Not related HRQL
Uptake of Dietary Sodium Restriction by Overweight and Obese Patients After Cardiac Revascularization	2016	Young, Lufei and Barnason, Susan		Not related HRQL
Long-term changes in exercise capacity, quality of life, body anthropometry, and lipid profiles after a cardiac rehabilitation program in obese patients with coronary heart disease	2003	Yu, C. and Li, L. S. and Ho, H. H. and Lau, C. and Yu, Cheuk Man and Li, Leonard Sheung-Wai and Ho, H. H. and Lau, Chu Pak		Not related HRQL
Effect of cardiac rehabilitation on quality of life in myocardial infarction patients in Zanjan	2011	Zadeh, V. Sadegh and eshgh, Z. Moshtagh		Not related HRQL
Exercise Training and Rehabilitation in Pulmonary Arterial Hypertension: RATIONALE AND CURRENT DATA EVALUATION	2013	Zafrir, Barak		Not related HRQL
Effect of Exposure to Evidence-Based Pharmacotherapy on Outcomes After Acute Myocardial Infarction in Older Adults	2012	Zuckerman, Ilene H. and Yin, Xianghua and Rattinger, Gail B. and Gottlieb, Stephen S. and Simoni-Wastila, Linda and Pierce, Sarah A. and Huang, Ting-Ying and Shenolikar, Rahul and Stuart, Bruce		Not related HRQL
"When what is taken for granted disappears": women's experiences and perceptions after a cardiac event	2020	Hellem, Elisabet and Bruusgaard, Kari Anette		Not related HRQL
Exercise and Coronary Heart Disease	2020	Akyuz, A.		Not related HRQL
Cardiac Rehabilitation for Frail Older People	2020	Buttery, A. K.		Not related HRQL
Prospects for a cardiovascular disease prevention polypill	2011	Dabhadkar, K. C. and Kulshreshtha, A. and Ali, M. K. and Venkat Narayan, K. M.		Not related HRQL
Exercise-based rehabilitation for heart failure: Clinical evidence	2017	Ding, R.		Not related HRQL
The benefits of exercise training on aerobic capacity in patients with heart failure and preserved ejection fraction	2017	Do Prado, D. M. L. and Rocco, E. A.		Not related HRQL
Five insights from the Global Burden of Disease Study 2019	2020	Abbafati, C. and Machado, D. B. and Cislaghi, B. and Salman, O. M. and Karanikolos, M. and McKee, M. and Abbas, K. M. and Brady, O. J. and Larson, H. J. and Trias-LlimÃ³s, S. and Cummins, S. and Langan, S. M. and Sartorius, B. and Hafiz, A. and Jenabi, E. and Mohammad Gholi Mezerji, N. and Borzouei, S. and Azarian, G. and Khazaei, S. and Abbasi, M. and Asghari, B. and Masoumi, S. and Komaki, H. a…		Not related HRQL
Myocardial infarction with non-obstructive coronary arteries (MINOCA)in Chinese patients: Clinical features, treatment and 1year follow-up	2019	Abdu, F. A. and Liu, L. and Mohammed, A. Q. and Luo, Y. and Xu, S. and Auckle, R. and Xu, Y. and Che, W.		Not related HRQL
The adult survivor with variceal bleeding	2014	Abraldes, J. G. and Tandon, P. and Yap, J.		Not related HRQL
Panic disorder, anxiety, and cardiovascular diseases	2014	Abrignani, M. G. and Renda, N. and Abrignani, V. and Raffa, A. and Novo, S. and Lo Baido, R.		Not related HRQL
Lack of negative interaction between use of beta-blockers and statins on cardiovascular outcomes among patients with or at risk for atherothrombosis	2014	Abtan, J. and Elbez, Y. and Bhatt, D. L. and Steg, P. G.		Not related HRQL
Energy expenditure in US automotive technicians and occupation-specific cardiac rehabilitation	2013	Adams, J. and Jordan, S. and Spencer, K. and Belanger, J. and Cheng, D. and Shock, T. and Karcher, J.		Not related HRQL
Effect of exercise training on NT-PRO-BNP plasma levels in patients with left ventricular systolic dysfunction after anterior st elevation myocardial infarction	2021	Adel Mohamed Shabana, A. M. and Elkilany, W. M. and Ragab, A. E. and Khorshid, H. M.		Not related HRQL
Exercise in Chronic Heart Failure: Anything Left to Learn?	2016	Ades, P. A.		Not related HRQL
The Journal of Cardiopulmonary Rehabilitation and Prevention at 40 Years and Its Role in the Evolution of Cardiac Rehabilitation	2020	Ades, P. A. and Balady, G. J. and Berra, K. and Franklin, B. A. and Froelicher, V. and Hamm, L. F. and Kaminsky, L. A. and Williams, M. A.		Not related HRQL
The treatment of obesity in cardiac rehabilitation	2010	Ades, P. A. and Savage, P. D. and Harvey-Berino, J.		Not related HRQL
Patient outcomes from a specialized inherited arrhythmia clinic	2016	Adler, A. and Sadek, M. M. and Chan, A. Y. M. and Dell, E. and Rutberg, J. and Davis, D. and Green, M. S. and Spears, D. A. and Gollob, M. H.		Not related HRQL
Mobile phone text messaging to improve adherence to cardiovascular disease secondary prevention interventions	2015	Adler, A. J. and Martin, N. and Mariani, J. and Tajer, C. D. and Serrano, N. C. and Casas, J. P. and Perel, P.		Not related HRQL
Cardioembolic infarction: A renewed topic of interest	2010	AdriÃ Arboix, M. D.		Not related HRQL
Rehabilitation of patients with cardiac assist devices	2011	Aeberhard, P. and Leprince, P. and Benacerraf, S. and Niculescu, M.		Not related HRQL
Psychosocial risk factors of myocardial infarction and adverse effects of streptokinase in public sector hospitals	2015	Afzal, S. and Khan, M. A. and Muhammad, H. and Ashraf, A. and Afzal, M.		Not related HRQL
Tracheostomy use, long-term survival, and neurological outcomes among cardiac arrest survivors	2018	Agarwal, S. and Sobczak, E. and Presciutti, A. and Brodie, D. and Morris, N. and Roh, D. J. and Park, S. and Claassen, J. and Kamel, H.		Not related HRQL
Emerging strategies for the management of atherogenic dyslipidaemia	2020	Agarwala, A. and Shapiro, M. D.		Not related HRQL
Cardiac rehabilitation	2019	AÄŸca, F. V.		Not related HRQL
Sex Differences in Ischemic Heart Disease: Advances, Obstacles, and Next Steps	2018	Aggarwal, N. R. and Patel, H. N. and Mehta, L. S. and Sanghani, R. M. and Lundberg, G. P. and Lewis, S. J. and Mendelson, M. A. and Wood, M. J. and Volgman, A. S. and Mieres, J. H.		Not related HRQL
Hypertrophic cardiomyopathy in the Saudi Arabian population: Clinical and echocardiographic characteristics and outcome analysis	2014	Ahmed, W. and Akhtar, N. and Bech-Hanssen, O. and Mahdi, B. A. and Otaibi, T. A. and Fadel, B. M.		Not related HRQL
Health promoting life style after coronary stenting: Underuse of proven therapy	2018	Ahn, J. M.		Not related HRQL
Cochlear implants in subjects over age 65: Quality of life and audiological outcomes	2016	Aimoni, C. and Ciorba, A. and Hatzopoulos, S. and Ramacciotti, G. and Mazzoli, M. and Bianchini, C. and Rosignoli, M. and SkarÅ¼yÅ„ski, H. and SkarÅ¼yÅ„ski, P. H.		Not related HRQL
Successful therapeutic hypothermia in patients with congenital long QT syndrome	2011	Aktas, M. K. and Aguila, A.		Not related HRQL
Is pulse pressure a novel cardiovascular disease risk marker in secondary prevention?	2018	Al Rifai, M. and Al-Mallah, M. H.		Not related HRQL
Do Implantable Cardioverter-Defibrillators Lower the Risk of Sudden Death and Total Mortality in Patients with End-Stage Renal Disease?	2017	Al-Khatib, S. M. and Friedman, D. J. and Hess, P. L. and Pun, P. H. and Sanders, G. D.		Not related HRQL
Cardiovascular Disease Risk Assessment and Prevention. Current Guidelines and Limitations	2015	Alagona, P. and Ahmad, T. A.		Not related HRQL
Economic Impact of Chronic Heart Failure Management in Today's Cost-Conscious Environment	2019	Albert, C. and Estep, J. D.		Not related HRQL
Sudden cardiac death risk prediction: Challenging the status quo	2011	Albert, C. M.		Not related HRQL
Radiation-induced dystrophic calcification and severe valvular stenosis: The central role of multimodality 3D cardiac imaging in disease assessment and planning of combined transcatheter aortic and mitral valve replacement	2020	Ali, K. and Lee, D. J. and Adamson, D. L. and Khan, J. N.		Not related HRQL
Improving weight loss in cardiac rehabilitation	2009	Allison, T. G.		Not related HRQL
Changing medical culture to promote physical activity in secondary prevention of coronary artery disease	2013	Allison, T. G.		Not related HRQL
Mortality implications of appropriate implantable cardioverter defibrillator therapy in secondary prevention patients: Contrasting mortality in primary prevention patients from a prospective population-based registry	2017	Almehmadi, F. and Porta-SÃ¡nchez, A. and Ha, A. C. T. and Fischer, H. D. and Wang, X. and Austin, P. C. and Lee, D. S. and Nanthakumar, K.		Not related HRQL
What you need to know if you have coronary artery disease	2011	Alpert, J. S.		Not related HRQL
Repetitive levosimendan for a LION's heart?	2018	Altenberger, J. and PÃ¶lzl, G.		Not related HRQL
Merits and Pitfalls of Using Observational "Big Data" to Inform Our Understanding of Socioeconomic Outcome Disparities	2015	Alter, D. A.		Not related HRQL
Complications of implantable cardioverter defibrillator therapy in 440 consecutive patients	2005	Alter, P. and Waldhans, S. and Plachta, E. and Moosdorf, R. and Grimm, W.		Not related HRQL
Experiences of patients who had undergone coronary artery bypass graft surgery with strengths-based nursing care	2021	Altinbas, Y. and Yavuz van Giersbergen, M.		Not related HRQL
A heart stopper: A case of a special exercise prescription	2018	Amanat, S. and Shahtaji, A.		Not related HRQL
Improving the management of patients after myocardial infarction, from admission to discharge	2006	Amin, A.		Not related HRQL
Comparative trends in guidelines adherence among patients with non-ST-segment elevation acute coronary syndromes treated with invasive versus conservative management strategies: Results from the CRUSADE quality improvement initiative	2009	Amsterdam, E. A. and Peterson, E. D. and Ou, F. S. and Newby, L. K. and Pollack Jr, C. V. and Gibler, W. B. and Ohman, E. M. and Roe, M. T.		Not related HRQL
Exercise-based cardiac rehabilitation for patients with stable angina	2017	Anderson, L. and Dewhirst, A. M. and He, J. and Gandhi, M. and Taylor, R. S. and Long, L.		Not related HRQL
Current use of beta-blockers in patients with coronary artery disease	2018	Andreasen, C. and Andersson, C.		Not related HRQL
Short-term outcome and attainment of secondary prevention goals in patients with acute coronary syndrome-Results from the countrywide TARGET study	2013	Andrikopoulos, G. and Tzeis, S. and Nikas, N. and Richter, D. and Pipilis, A. and Gotsis, A. and Tsaknakis, T. and Kartalis, A. and Kitsiou, A. and Toli, K. and Mantas, I. and Olympios, C. and Pras, A. and Lampropoulos, S. and Oikonomou, K. and Pappas, C. and Kranidis, A. and Anastasiou-Nana, M. and Triposkiadis, F. and Goudevenos, I. and Theodorakis, G. and Vardas, P.		Not related HRQL
J-curve phenomenon: A matter of debate	2012	Andrikou, E. and Bafakis, I. and Grassos, C. and Papaspyropoulos, A. and Kranidis, A.		Not related HRQL
Bundle branch block in ST-elevation myocardial infarction: Evidence for action	2010	Antman, E. M.		Not related HRQL
An integrative clinical initiative to treat patients diagnosed with microvascular coronary dysfunction	2018	Antoine, G. and Jenab, A. and Malik, S.		Not related HRQL
Role of genotype-based personalized antiplatelet therapy in the era of potent P2Y12 receptor inhibitors	2012	Antonino, M. J. and Jeong, Y. H. and Tantry, U. S. and Bliden, K. P. and Gurbel, P. A.		Not related HRQL
Cardiomyopathy in duchenne syndrome: New tools for a standardization of ICD implantation	2020	Arcudi, A. and D'Amario, D. and Marano, R. and Paciolla, F. and Canonico, F. and Crea, F.		Not related HRQL
Ranolazine: Its role in the medical treatment of stable angina	2014	Arden, C.		Not related HRQL
Excess body weight and coronary artery disease-associated risks, the obesity paradox, and implications for cardiac rehabilitation	2011	Arena, R. and Lavie, C. J.		Not related HRQL
Transforming cardiac rehabilitation into broad-based healthy lifestyle programs to combat noncommunicable disease	2016	Arena, R. and Lavie, C. J. and Cahalin, L. P. and Briggs, P. D. and Guizilini, S. and Daugherty, J. and Chan, W. M. and Borghi-Silva, A.		Not related HRQL
Strategies to prevent anthracycline-related congestive heart failure in survivors of childhood cancer	2012	Armenian, S. H. and Gelehrter, S. K. and Chow, E. J.		Not related HRQL
The lifetime impact of cancer and cancer therapy	2020	Armstrong, G.		Not related HRQL
Contemporary therapy of acute ST-elevation myocardial infarction	2009	Armstrong, P. W.		Not related HRQL
Divided States of America: Regional Variation in Cardiovascular Health	2012	Arnett, D. K.		Not related HRQL
Challenges of the implementation of a new cardiac rehabilitation system in russia	2013	Aronov, D. M. and Bubnova, M. G.		Not related HRQL
â€œNEWâ€ Prehabilitation: A 3-Way Approach to Improve Postoperative Survival and Health-Related Quality of Life in Cardiac Surgery Patients	2018	Arora, R. C. and Brown, C. H. and Sanjanwala, R. M. and McKelvie, R.		Not related HRQL
Respiratory muscle trainings in patients with NYHA class III-IV heart failure and lean body mass deficit	2014	Arutyunov, G. P. and Kolesnikova, E. A. and Kostyukevich, O. I. and Rylova, A. K. and Rylova, N. V.		Not related HRQL
Physical rehabilitation in acute period of complicated myocardial infarction with following home-based continuation	2010	Arutyunov, G. P. and Kolesnikova, E. A. and Rylova, A. K. and Lobzeva, V. I.		Not related HRQL
130 fetal cardiac interventions: Method, risks and outcome	2018	Arzt, W. and Altmann, R. and Scharnreitner, I. and Tulzer, A. and Gitter, R. and Tulzer, G.		Not related HRQL
Low-density lipoprotein cholesterol levels and statin treatment - A moving target?	2016	Ascher, S. B. and Charlton, B. R. and Redberg, R. F.		Not related HRQL
Comparison of ESC Guidelines 2008 and 2014 - Diagnostic and treatment of acute pulmonary embolism	2015	Aschermann, M. and WidimskÃ½ Sen, J.		Not related HRQL
The role of statin therapy for primary prevention: What is the evidence?	2012	Ascunce, R. R. and Berger, J. S. and Weintraub, H. S. and Schwartzbard, A.		Not related HRQL
Continuum of care: Establishment of a comprehensive cardiooncology program	2016	Aseyev, O. and Gosh, N. and Sulpher, J. A. and Johnson, C. and Stadnick, E. and Turek, M. and Dent, S. F.		Not related HRQL
Quality and outcomes framework: Time to take stock	2010	Ashworth, M. and Kordowicz, M.		Not related HRQL
Case report: Physical ability and functional status improvement after exercise training program in high-risk non revascularized stable coronary artery disease	2016	Astuti, A. and Tiksnadi, B. B. and Sastradimadja, S. B. and Purnomowati, A. and Aprami, T. M.		Not related HRQL
Cardiovascular risk across the histological spectrum and the clinical manifestations of non-alcoholic fatty liver disease: An update	2016	Athyros, V. G. and Tziomalos, K. and Katsiki, N. and Doumas, M. and Karagiannis, A. and Mikhailidis, D. P.		Not related HRQL
Dietary rehabilitation effectiveness on coronary artery diseases patient's outcomes	2020	Atrous, M. H. A. E. H. and Mosa, H. E. S. and Alroqaiba, N. A. and Shehata, H. Sh and Maher Alhalawany, R. M. and Nady, S. E.		Not related HRQL
Stent selection in patients with NSTEMI and risk of incident heart failure	2021	Auer, J. and Auer, L.		Not related HRQL
Better treatment response for patients receiving an initial icd for secondary prevention in the patient and partner randomized trial	2019	Auld, J. P. and Thompson, E. A. and Dougherty, C. M.		Not related HRQL
Secondary CV Prevention in South America in a Community Setting: The PURE Study	2017	Avezum, A. and Oliveira, G. B. F. and Lanas, F. and Lopez-Jaramillo, P. and Diaz, R. and Miranda, J. J. and Seron, P. and Camacho-Lopez, P. A. and Orlandini, A. and Bernabe-Ortiz, A. and Cordeiro Mattos, A. and Islam, S. and Rangarajan, S. and Teo, K. and Yusuf, S.		Not related HRQL
Association between premature ventricular complexes during exercise, long-term occurrence of life-threatening arrhythmia and mortality	2018	Aviles-Rosales, J. and Ilarraza-Lomeli, H. and Garcia-Saldivia, M. and Rojano-Castillo, J. and Rius-Suarez, M. D. and Nunez-Urquiza, J. P. and Iturralde, P.		Not related HRQL
Inpatient Heart Failure Specialty Units: Rationale for a Multidisciplinary Approach to Care	2010	Azarbal, B. and Hamilton, M.		Not related HRQL
Potential Beneficial Effects of Dietary Protein Supplementation and Exercise on Functional Capacity in a Pilot Study of Individuals with Heart Failure with Preserved Ejection Fraction	2020	Azhar, G. and Raza, S. and Pangle, A. and Coleman, K. and Dawson, A. and Schrader, A. and Wolfe, R. R. and Wei, J. Y.		Not related HRQL
Omega-3 fatty acids, cardiovascular risk, and the resolution of inflammation	2019	BÃ¤ck, M. and Hansson, G. K.		Not related HRQL
The SWEDEHEART secondary prevention and cardiac rehabilitation registry (SWEDEHEART CR registry)	2021	BÃ¤ck, M. and Leosdottir, M. and HagstrÃ¶m, E. and Norhammar, A. and Hag, E. and Jernberg, T. and Wallentin, L. and Lindahl, B. and Hambraeus, K.		Not related HRQL
Relevance of Kinesiophobia in Relation to Changes over Time among Patients after an Acute Coronary Artery Disease Event	2018	BÃ¤ck, M. and Lundberg, M. and Cider, Ã… and Herlitz, J. and Jansson, B.		Not related HRQL
Device therapy in heart failure patients with chronic kidney disease	2012	Badheka, A. and Rathod, A. and Tuliani, T. and Afonso, L. and Jacob, S.		Not related HRQL
Nutraceuticals and atherosclerosis: Human trials	2010	Badimon, L. and Vilahur, G. and Padro, T.		Not related HRQL
Regional systems of care demonstration project: Mission: Lifeline STEMI Systems Accelerator: Design and methodology	2014	Bagai, A. and Al-Khalidi, H. R. and Sherwood, M. W. and MuÃ±oz, D. and Roettig, M. L. and Jollis, J. G. and Granger, C. B.		Not related HRQL
Room for standardisation: The secondary prevention of coronary artery disease	2021	Bahl, R.		Not related HRQL
Clopidogrel in acute coronary syndromes: Where are we now?	2011	Bainey, K. R. and Lai, T. F. and Mehta, S. R.		Not related HRQL
Bleeding in STEMI with staged multivessel PCI: Is it truly benign?	2016	Bainey, K. R. and Welsh, R. C.		Not related HRQL
ACCF/AHA/ACP 2009 Competence and Training Statement: A Curriculum on Prevention of Cardiovascular Disease	2009	Bairey Merz, C. N. and Alberts, M. J. and Balady, G. J. and Ballantyne, C. M. and Berra, K. and Black, H. R. and Blumenthal, R. S. and Davidson, M. H. and Fazio, S. B. and Ferdinand, K. C. and Fine, L. J. and Fonseca, V. and Franklin, B. A. and McBride, P. E. and Mensah, G. A. and Merli, G. J. and O'Gara, P. T. and Thompson, P. D. and Underberg, J. A.		Not related HRQL
Are There Effects of Renin-Angiotensin System Antagonists Beyond Blood Pressure Control?	2010	Bakris, G.		Not related HRQL
Patient characteristics, compliance, and exercise outcomes of South Asians enrolled in cardiac rehabilitation	2007	Banerjee, A. T. and Gupta, M. and Singh, N.		Not related HRQL
International Study of Comparative Health Effectiveness with Medical and Invasive Approachesâ€“Chronic Kidney Disease (ISCHEMIA-CKD): Rationale and design	2018	Bangalore, S. and Maron, D. J. and Fleg, J. L. and O'Brien, S. M. and Herzog, C. A. and Stone, G. W. and Mark, D. B. and Spertus, J. A. and Alexander, K. P. and Sidhu, M. S. and Chertow, G. M. and Boden, W. E. and Hochman, J. S.		Not related HRQL
Assessing the Impact of MedicationÂ Adherence on Long-Term Cardiovascular Outcomes	2016	Bansilal, S. and Castellano, J. M. and Garrido, E. and Wei, H. G. and Freeman, A. and Spettell, C. and Garcia-Alonso, F. and Lizano, I. and Arnold, R. J. G. and Rajda, J. and Steinberg, G. and Fuster, V.		Not related HRQL
Should ICD be added soon in severe dilating cardiomyopathy?	2007	Baracca, E. and Zanon, F. and Aggio, S. and Pastore, G. and Bacchiega, E. and Roncon, L.		Not related HRQL
Changes in avocational activities following coronary artery bypass surgery	1983	Barboriak, J. J. and Anderson, A. J. and Rimm, A. A.		Not related HRQL
Cardiac rehabilitation programmes: Cost-effective and a potential instrument against health inequalities	2020	Barradas-Pires, A.		Not related HRQL
Polypill for secondary prevention of myocardial infarction: Cost-effectiveness analysis in the German setting	2017	Barth, C. and Diekmann, S. and Neusser, S. and Bramlage, P. and Wasem, J. and Neumann, A.		Not related HRQL
What do angina patients understand of options for myocardial revascularisation?	2012	Barut, V. and Fox, K. and Mead, A.		Not related HRQL
Revisiting candidacy: What might it offer cancer prevention?	2021	Batchelor, S. and Miller, E. R. and Lunnay, B. and Macdonald, S. and Ward, P. R.		Not related HRQL
LDL-C Targets in Secondary Prevention: How Low Should We Go?	2019	Bayoumy, K. and Gaber, M. and Mani, P. and Puri, R. and Donnellan, E. and Cho, L. and Clark, D. and Martin, S. S. and Elshazly, M. B.		Not related HRQL
Dietary change post-MI: The key lifestyle modification to improve outcome	2013	Begg, A.		Not related HRQL
Non-ST-Elevation Myocardial Infarction: Is This an Appropriate Diagnosis in Troponin-Positive Chest Pain, Minimal Angiographic Coronary Artery Disease, and No Myocardial Necrosis by Contrast-Enhanced Cardiac Magnetic Resonance?	2006	Bellenger, N. G. and Hobson, A. R. and Curzen, N. P.		Not related HRQL
Postoperative myocardial infarction and cardiac arrest following primary total knee and hip arthroplasty: Rates, Risk factors, and time of occurrence	2014	Belmont, P. J. and Goodman, G. P. and Kusnezov, N. A. and Magee, C. and Bader, J. O. and Waterman, B. R. and Schoenfeld, A. J.		Not related HRQL
Benefits of long-term physical training in patients after coronary artery bypass grafting - A 58-month follow-up and comparison with a nontrained group	1986	Ben-Ari, E. and Kellermann, J. J. and Fisman, E. Z.		Not related HRQL
Improving engagement with healthcare using a whanau ora approach-a case report	2016	Benatar, J. and Asrmstrong, N. and Cameron, D. and Harbour, E.		Not related HRQL
EFFECT OF CARDIAC REHABILITATION IN DILATED HEART DISEASE DUE TO RESIDUAL DAMAGE FROM COVID-19 INFECTION	2021	Benavides, V. and Carlos Avila-Valencia, J. and Gutierrez, K. and RodrÃ­guez-Castro, J. and Betancourt-PeÃ±a, J.		Not related HRQL
Dietary Approaches to Stop Hypertension (DASH) for the primary and secondary prevention of cardiovascular diseases	2020	Bensaaud, A. and Seery, S. and Gibson, I. and Jones, J. and Flaherty, G. and McEvoy, J. W. and Jordan, F. and Tawfick, W. and Sultan, S.		Not related HRQL
Treatment strategies to improve outcomes after percutaneous coronary intervention	2006	Benzer, W.		Not related HRQL
Clinical and psychosocial outcomes after cardiac rehabilitation in Europe: Results from the european cardiac rehabilitation database	2012	Benzer, W. and Rauch, B. and Zwisler, A. D. and Pogosova, N. V. and Koudi, E. and Dendale, P. and Schmid, J. P. and Porrero, E. G. and Davos, C. H. and Mc Gee, H.		Not related HRQL
Inappropriate defibrillator shock due to oversensing. What is the mechanism?	2021	Bera, D. and Saggu, D. K. and Chandra Murthy, G. S. and Yalagudri, S. and Sridevi, C. and Narasimhan, C.		Not related HRQL
Up-to-date clinical approaches of biomarkersâ€™ use in heart failure	2017	Berezin, A. E.		Not related HRQL
Optimized quality of long-term anticoagulation by patient self-management?	1997	Bernardo, A.		Not related HRQL
Virtual rehabilitation: Dream or reality?	2006	Berra, K.		Not related HRQL
Ventricular tachycardia ablation as first line therapy: Are we there yet?	2013	Biase, L. D. and Santangeli, P. and Burkhardt, J. D. and Natale, A.		Not related HRQL
Inflammatory markers, cholesterol and statins: Pathophysiological role and clinical importance	2010	Biasucci, L. M. and Biasillo, G. and Stefanelli, A.		Not related HRQL
Thrombosis and thrombophilia: Diagnosis and management	2003	Bick, R. L.		Not related HRQL
RE: Exercise is beneficial: But how and why?	2011	BiliÅ„ska, M. and Nazar, K.		Not related HRQL
How to help cardiac patients reduce risk factors	1989	Billings, J. H.		Not related HRQL
Physiology-guided revascularization versus optimal medical therapy of nonculprit lesions in elderly patients with myocardial infarction: Rationale and design of the FIRE trial	2020	Biscaglia, S. and Guiducci, V. and Santarelli, A. and Amat Santos, I. and Fernandez-Aviles, F. and Lanzilotti, V. and Varbella, F. and Fileti, L. and Moreno, R. and Giannini, F. and Colaiori, I. and Menozzi, M. and Redondo, A. and Ruozzi, M. and GutiÃ©rrez IbaÃ±es, E. and DÃ­ez Gil, J. L. and Maietti, E. and Biondi Zoccai, G. and Escaned, J. and Tebaldi, M. and Barbato, E. and Dudek, D. and Colom…		Not related HRQL
Challenges to phase 2 cardiac rehabilitation associated with management of 2 middle-aged women with post-cardiac arrest heart failure: A case report	2017	Bishop, K. and Ohtake, P. J.		Not related HRQL
Examining the effects of non-sedentary light activity for patients participating in cardiac rehabilitation	2013	Biswas, A. and Alter, D. A.		Not related HRQL
Cardiac rehabilitation: Call to action for healthcare providers	2012	Bittner, V.		Not related HRQL
Implications for REDUCE IT in clinical practice	2019	Bittner, V.		Not related HRQL
Managing multiple cardiovascular risk factors	2008	Blank, R. C. and Brunton, S.		Not related HRQL
Evaluation of a telemedicine service for the secondary prevention of coronary artery disease	2012	Blasco, A. and Carmona, M. and FernÃ¡ndez-Lozano, I. and Salvador, C. H. and Pascual, M. and Sagredo, P. G. and Somolinos, R. and MuÃ±oz, A. and GarcÃ­a-LÃ³pez, F. and Escudier, J. M. and Mingo, S. and Toquero, J. and MoÃ±ivas, V. and GonzÃ¡lez, M. A. and Fragua, J. A. and LÃ³pez-RodrÃ­guez, F. and Monteagudo, J. L. and Alonso-PulpÃ³n, L.		Not related HRQL
Psychosocial training and cardiac rehabilitation	2007	Blumenthal, J. A.		Not related HRQL
Depression and cardiac risk	2005	Blumenthal, J. A. and Lett, H. S.		Not related HRQL
Psychobehavioral treatment in cardiac rehabilitation	1993	Blumenthal, J. A. and Wei, J.		Not related HRQL
Lympha technique for primary and early secondary prevention of lymphedema following cancer treatment	2017	Boccardo, F. and Valenzano, M. and Costantini, S. and Casabona, F. and Morotti, M. and Sala, P. and De Cian, F. and Friedman, D. and Dessalvi, S. and Campisi, C. C. and Villa, G. and Campisi, C.		Not related HRQL
Angina after revascularization: What is new?	2011	Boden, W. E.		Not related HRQL
Impact of TCP on CRF and adherence to recommended medications in working and non-working Australians	2012	Boffa, U. and Lee, J. and Danielewski, S. and Cosgriff, G. and Gloury, P. and Wong, C. and Hall, R. and Podubinski, A. and Lewis, T. and Vale, M.		Not related HRQL
The impact of antiplatelet medication on hand and wrist surgery	2013	Bogunovic, L. and Gelberman, R. H. and Goldfarb, C. A. and Boyer, M. I. and Calfee, R. P.		Not related HRQL
Preparticipation screening of elite and recreational athletes	2015	Bohm, P. and Meyer, T. and Scharhag, J.		Not related HRQL
Antiplatelet combinations for prevention of atherothrombotic events	2011	Bollati, M. and Gaita, F. and Anselmino, M.		Not related HRQL
Design and rationale for the Prevention of Cardiovascular Events in Patients with Prior Heart Attack Using Ticagrelor Compared to Placebo on a Background of Aspirin-Thrombolysis in Myocardial Infarction 54 (PEGASUS-TIMI 54) trial	2014	Bonaca, M. P. and Bhatt, D. L. and Braunwald, E. and Cohen, M. and Steg, P. G. and Storey, R. F. and Held, P. and Jensen, E. C. and Sabatine, M. S.		Not related HRQL
Cardiovascular polypill: Time to rethink?	2016	Bondugulapati, L. N. R.		Not related HRQL
Quality of life in patients undergoing cardiac rehabilitation after myocardial infarction treated with PTCA and stem cells - Case study	2010	Borgosz-GuÅºda, A.		Not related HRQL
Cost-effectiveness of cardiac resynchronisation therapy	2012	Boriani, G. and Diemberger, I. and Biffi, M. and Martignani, C.		Not related HRQL
Impact of mitral regurgitation on the outcome of patients treated with CRT-D: Data from the InSync ICD Italian registry	2012	Boriani, G. and Gasparini, M. and Landolina, M. and Lunati, M. and Biffi, M. and Santini, M. and Padeletti, L. and Molon, G. and Botto, G. and De Santo, T. and Valsecchi, S.		Not related HRQL
Outcome of patients with cardiac resynchronisation defibrillator therapy and a follow-up of at least five years after implant	2014	Bossard, M. and Sticherling, C. and KÃ¼hne, M. and Frey, S. and Osswald, S. and Schaer, B.		Not related HRQL
Can Weight Control and Regular Physical Activity Increase Survival in CHD Patients?	2018	Bouchard, C.		Not related HRQL
Enhancing transition from hospital to home for people with cardiovascular disease	2019	Boyde, M. and Peters, R. and McGlynn, E.		Not related HRQL
Cardiovascular disease beyond the QOF	2010	Boyle, R. and Field, S. and Sparrow, N. and Howe, A. and Rafi, I.		Not related HRQL
The research supporting omega-3 fatty acids in preventing cardiovascular disease (CVD)	2010	Brady, A.		Not related HRQL
Implantable transvenous cardioverter-defibrillators in adults	2018	Brady, D. R. and MacLeod, C. E.		Not related HRQL
Cardiac rehabilitation outcomes: modifiable risk factors	2013	A Chatziefstratiou, Anastasia and Giakoumidakis, Konstantinos and Brokalaki, Hero		Not related HRQL
Examining the impacts of 12 weeks of low to moderate-intensity aerobic exercise on depression status in patients with systolic congestive heart failure - A randomized controlled study	2019	Abdelbasset, Walid Kamal and Alqahtani, Bader A. and Elshehawy, Ahmed A. and Tantawy, Sayed A. and Elnegamy, Tamer E. and Kamel, Dalia M.		Not related HRQL
Combined aerobic/inspiratory muscle training vs. aerobic training in patients with chronic heart failure: The Vent-HeFT trial: a European prospective multicentre randomized trial	2014	Adamopoulos, Stamatis and Schmid, Jean-Paul and Dendale, Paul and Poerschke, Daniel and Hansen, Dominique and Dritsas, Athanasios and Kouloubinis, Alexandros and Alders, Toon and Gkouziouta, Aggeliki and Reyckers, Ilse and Vartela, Vasiliki and Plessas, Nikos and Doulaptsis, Costas and Saner, Hugo and Laoutaris, Ioannis D.		Not related HRQL
Skeletal muscle dysfunction in chronic renal failure: effects of exercise	2006	Adams, Gregory R. and Vaziri, Nosratola D.		Not related HRQL
Risk factor outcome comparison between exercise-based cardiac rehabilitation, traditional care, and an educational workshop	2007	Adams, Jenny L. and Nuss, Terri and Banks, Carolyn and Hartman, Julie and Segrest, Wendy and Spears, Joanne and Yount, Phyllis and Bryant, Lona		Not related HRQL
Effects of exercise and cardiac rehabilitation on cardiovascular outcomes	2003	Ades, Philip A. and Green, Nieta M. and Coello, Cesar E.		Not related HRQL
[Cardiac rehabilitation: first experience in Algeria]	2008	Adghar, D. and Bougherbal, R. and Hanifi, R. and Khellaf, N.		Not related HRQL
Patient Use of Cardiovascular Devices and Apps: Are We Getting Our Money's Worth?	2020	Aguillard, Kimberly and Garson, Arthur, Jr.		Not related HRQL
Management of Coronary Artery Disease in South Asian Populations: Why and How to Prevent and Treat Differently	2016	Ahmed, Emad and El-Menyar, Ayman		Not related HRQL
Respiratory muscle stretch gymnastics in patients with post coronary artery bypass grafting pain: impact on respiratory muscle function, activity, mood and exercise capacity	2002	Aida, Nobuko and Shibuya, Masako and Yoshino, Katsuki and Komoda, Masaji and Inoue, Tomoko		Not related HRQL
Exercise and Coronary Heart Disease	2020	Akyuz, Aydin		Not related HRQL
Heart, lungs, and muscle interplay in worsening activity-related breathlessness in advanced cardiopulmonary disease	2020	Alberto Neder, J. and O'Donnell, Denis E.		Not related HRQL
Medical management for chronic atherosclerotic peripheral arterial disease	2012	Ali, Farzana Nawaz and Carman, Teresa L.		Not related HRQL
Medical and economic costs of psychologic distress in patients with coronary artery disease	1995	Allison, T. G. and Williams, D. E. and Miller, T. D. and Patten, C. A. and Bailey, K. R. and Squires, R. W. and Gau, G. T.		Not related HRQL
Risk for cardiovascular events following 'microsize' versus usual myocardial infarctions	2021	Almarzooq, Zaid I. and Colantonio, Lisandro D. and Okin, Peter M. and Richman, Joshua S. and Brown, Todd M. and Levitan, Emily B. and Bryan, Joanna and Safford, Monika M.		Not related HRQL
[Physical activity and sports in heart failure due to myocarditis and dilated cardiomyopathy]	2004	Alter, Peter and Grimm, Wolfram and Herzum, Matthias and Ritter, Michael and Rupp, Heinz and Maisch, Bernhard		Not related HRQL
Physical activity in primary and secondary prevention of cardiovascular disease: Overview updated	2016	Alves, Alberto J. and Viana, JoÃ£o L. and Cavalcante, Suiane L. and Oliveira, NÃ³rton L. and Duarte, JosÃ© A. and Mota, Jorge and Oliveira, JosÃ© and Ribeiro, Fernando		Not related HRQL
[Physical activity in patients with renal insufficiency and patients on dialysis]	2006	Amann, Kathrin and Halle, Martin		Not related HRQL
Physical exercise as non-pharmacological treatment of chronic pain: Why and when	2015	Ambrose, Kirsten R. and Golightly, Yvonne M.		Not related HRQL
Exercise-based cardiac rehabilitation in cardiac resynchronization therapy recipients: A primer for practicing clinicians	2017	Ambrosetti, Marco and Sarzi Braga, Simona and Giada, Franco and Pedretti, Roberto F. E.		Not related HRQL
Exercise training in paediatric congenital heart disease: fit for purpose?	2021	Amir, Nurul Hidayah and Dorobantu, Dan M. and Wadey, Curtis A. and Caputo, Massimo and Stuart, A. Graham and Pieles, Guido E. and Williams, Craig A.		Not related HRQL
Surgical aortic valve replacement improves quality of life	2019	Amirpour, Afshin and Zavar, Reihaneh and Shahabi, Javad		Not related HRQL
The association between hospital department, medical treatment and outcome in acute myocardial infarction	2003	Amit, Guy and Goldman, Sylvie and Ore, Liora and Low, Marcelo and Kark, Jeremy D.		Not related HRQL
Cardiac rehabilitation in Latin America	2014	Anchique Santos, Claudia Victoria and Lopez-Jimenez, Francisco and Benaim, Briseida and Burdiat, Gerard and Fernandez Coronado, Rosalia and Gonzalez, Graciela and Herdy, Arthur and Medina-Inojosa, Jose and SantibaÃ±ez, Claudio and Uriona Villarroel, Juan E. and Zeballos, Cecilia		Not related HRQL
[Health policy interventions: the pathway to public health]	2013	Andersen, Karl and Gudnason, Vilmundur		Not related HRQL
Mismatches between health service delivery and community expectations in the provision of secondary prophylaxis for rheumatic fever in New Zealand	2019	Anderson, Anneka and Peat, Briar and Ryland, Janine and Ofanoa, Malakai and Burgess, Hannah and Malungahu, Gemma and Wade, Julie and Spray, Julie and Leversha, Alison		Not related HRQL
The role of peripheral ultrafiltration in the management of acute decompensated heart failure	2010	Andrade, Jason G. and Stadnick, Ellamae and Virani, Sean A.		Not related HRQL
Which patients should receive aspirin for primary prevention of cardiovascular disease? An economic evaluation	2006	Annemans, L. and Lamotte, M. and Kubin, M. and Evers, T. and Verheugt, F. W. A.		Not related HRQL
[Cardiopulmonary exercise testing: an essential tool for a tailored exercise prescription in patients with cardiac disease]	2021	Anselmi, Francesca and Cavigli, Luna and Pagliaro, Antonio and Valente, Serafina and Mondillo, Sergio and Focardi, Marta and Cameli, Matteo and Bonifazi, Marco and D'Ascenzi, Flavio		Not related HRQL
Integrating cost-effectiveness evidence into clinical practice guidelines in Australia for acute myocardial infarction	2002	Antioch, K. M. and Jennings, G. and Botti, M. and Chapman, R. and Wulfsohn, V.		Not related HRQL
Exercise Training as Therapy for Cancer-Induced Cardiac Cachexia	2018	Antunes, J. M. M. and Ferreira, Rita M. P. and Moreira-GonÃ§alves, Daniel		Not related HRQL
Exercise training improves neurovascular control and functional capacity in heart failure patients regardless of age	2012	Antunes-Correa, Ligia M. and Kanamura, Bianca Y. and Melo, Ruth C. and Nobre, Thais S. and Ueno, Linda M. and Franco, Fabio G. M. and Roveda, Fabiana and Braga, Ana Maria and Rondon, Maria U. P. B. and Brum, Patricia C. and Barretto, Antonio C. P. and Middlekauff, Holly R. and Negrao, Carlos E.		Not related HRQL
[Potentials of and approaches to prevention. Current developments in Germany]	2004	Apitz, R. and Winter, S. F.		Not related HRQL
[Improving of muscle mass and force in rehabilitation of heart-lung patients. Aerobic interval training, resistance-exercises, excentric exercises, vibration]	2005	Apor, PÃ©ter and Tihanyi, JÃ³zsef and Borka, PÃ©ter		Not related HRQL
Prescribing high-dose lipid-lowering therapy early to avoid subsequent cardiovascular events: is this a cost-effective strategy?	2012	Ara, R. and Pandor, A. and Stevens, J. and Rafia, R. and Ward, S. E. and Rees, A. and Durrington, P. N. and Reynolds, T. M. and Wierzbicki, A. S. and Stevenson, M.		Not related HRQL
Management of heart failure after cardiac resynchronization therapy: integrating advanced heart failure treatment with optimal device function	2005	Aranda, Juan M., Jr. and Woo, Gregory W. and Schofield, Richard S. and Handberg, Eileen M. and Hill, James A. and Curtis, Anne B. and Sears, Samuel F. and Goff, J. Sean and Pauly, Daniel F. and Conti, Jamie B.		Not related HRQL
The effect of exercise training on the pulmonary arterial system in patients with pulmonary hypertension	2015	Arena, Ross and Cahalin, Lawrence P. and Borghi-Silva, Audrey and Myers, Jonathan		Not related HRQL
Who will deliver comprehensive healthy lifestyle interventions to combat non-communicable disease? Introducing the healthy lifestyle practitioner discipline	2016	Arena, Ross and Lavie, Carl J. and Hivert, Marie-France and Williams, Mark A. and Briggs, Paige D. and Guazzi, Marco		Not related HRQL
Should high-intensity-aerobic interval training become the clinical standard in heart failure?	2013	Arena, Ross and Myers, Jonathan and Forman, Daniel E. and Lavie, Carl J. and Guazzi, Marco		Not related HRQL
Current Activities Centered on Healthy Living and Recommendations for the Future: A Position Statement from the HL-PIVOT Network	2021	Arena, Ross and Myers, Jonathan and Kaminsky, Leonard A. and Williams, Mark and Sabbahi, Ahmad and Popovic, Dejana and Axtell, Robert and Faghy, Mark A. and Hills, Andrew P. and Olivares Olivares, Silvia Lizett and Lopez, Mildred and Pronk, Nicolaas P. and Laddu, Deepika and Babu, Abraham Samuel and Josephson, Richard and Whitsel, Laurie P. and Severin, Rich and Christle, Jeffrey W. and Dourado, …		Not related HRQL
[Effects of an interdisciplinary program combining aerobic interval training and dynamic strength in acute coronary syndrome]	2021	Arias Labrador, E. and VilarÃ³ Casamitjana, J. and Blanco DÃ­az, S. and Ariza Turiel, G. and Paz Bermejo, M. A. and Pujol Iglesias, E. and Berenguel Anter, M. and FluviÃ BruguÃ©s, P. and Iglesies Grau, J. and BruguÃ© Pascual, E. and Gonzalez RamÃ­rez, R. and BuxÃ³ PujolrÃ s, M. and Ramos Blanes, R. and Brugada Terradellas, R.		Not related HRQL
Psychosocial factors associated with noncardiac chest pain and cardiac syndrome X	2005	Asbury, Elizabeth A. and Collins, Peter		Not related HRQL
Exercise physiology and its role in disease prevention and in rehabilitation	1987	Astrand, P. O.		Not related HRQL
[The Old-Age Heart]	2018	Attenhofer Jost, Christine and MÃ¼ller, Philippe and Bertel, Osmund and Naegeli, Barbara and Scharf, Christoph and Wenaweser, Peter and Amann, Franz Wolfgang		Not related HRQL
Physical exercise programs in CKD: lights, shades and perspectives [corrected]	2015	Aucella, Filippo and Battaglia, Yuri and Bellizzi, Vincenzo and Bolignano, Davide and Capitanini, Alessandro and Cupisti, Adamasco		Not related HRQL
Exercise-based cardiac rehabilitation for very old patients (> or =75 years): focus on physical function	2008	Audelin, Marie C. and Savage, Patrick D. and Ades, Philip A.		Not related HRQL
Anthracycline Associated Disturbances of Cardiovascular Homeostasis	2021	Avagimyan, Ashot and Kakturskiy, Lev and Heshmat-Ghahdarijani, Kiyan and Pogosova, Nana and Sarrafzadegan, Nizal		Not related HRQL
Systemic lupus erythematosus and exercise	2007	AyÃ¡n, C. and MartÃ­n, V.		Not related HRQL
Cardiac Rehabilitation for Hypertension Assessment and Control: Report From the International Council of Cardiovascular Prevention and Rehabilitation	2015	Babu, Abraham Samuel and Grace, Sherry L.		Not related HRQL
Implantable loop recorder for recurrent syncopes	2009	Babuty, D. and Pierre, B. and Grimard, C. and Zannad, N. and Marie, O. and Fauchier, L.		Not related HRQL
A new treatment for eating disorders combining physical exercise and dietary therapy (the PED-t): experiences from patients who dropped out	2020	Bakland, Maria and Rosenvinge, Jan H. and Wynn, Rolf and SÃ¸rlie, Venke and Sundgot-Borgen, Jorunn and Fostervold Mathisen, Therese and Hanssen, Tove Aminda and Jensen, Franziska and Innjord, Kjersti and Pettersen, Gunn		Not related HRQL
Electrical muscle stimulation for chronic heart failure: an alternative tool for exercise training?	2010	Banerjee, Prithwish		Not related HRQL
Cardiac rehabilitation	2002	Bankier, Bettina and Littman, Andrew B.		Not related HRQL
Usefulness of a Cardiovascular Polypill in the Treatment of Secondary Prevention Patients in Spain: A Cost-effectiveness Study	2017	Barrios, Vivencio and Kaskens, Lisette and Castellano, JosÃ© MarÃ­a and Cosin-Sales, Juan and Ruiz, JosÃ© Emilio and Zsolt, Ilonka and Fuster, ValentÃ­n and Gracia, Alfredo		Not related HRQL
Prevention and endothelial therapy of coronary artery disease	2013	Barton, Matthias		Not related HRQL
It's like balancing on a slackline-A description of how adults with congenital heart disease describe themselves in relation to physical activity	2018	Bay, Annika and LÃ¤mÃ¥s, Kristina and Berghammer, Malin and Sandberg, Camilla and Johansson, Bengt		Not related HRQL
Million Hearts Cardiac Rehabilitation Think Tank: Accelerating New Care Models	2021	Beatty, Alexis L. and Brown, Todd M. and Corbett, Mollie and Diersing, Dean and Keteyian, Steven J. and Mola, Ana and Stolp, Haley and Wall, Hilary K. and Sperling, Laurence S.		Not related HRQL
Gender Differences in Postoperative Outcomes After Cardiac Surgery	2020	Bechtel, Allison J. and Huffmyer, Julie L.		Not related HRQL
Cost-effectiveness Analysis of Rivaroxaban in the Secondary Prevention of Acute Coronary Syndromes in Sweden	2015	Begum, Najida and Stephens, Stephanie and Schoeman, Olaf and Fraschke, Anina and Kirsch, Bodo and Briere, Jean-Baptiste and Verheugt, Freek W. A. and van Hout, Ben A.		Not related HRQL
[The investigation into dynamics of depression level and the quality of life in the patients after myocardial infarction under the influence of the program of physical rehabilitation]	2016	Belikova, N. A. and Indyka, S. Ya		Not related HRQL
Lifestyle behaviors associated with secondary prevention of coronary heart disease among California adults	2011	Bellow, Andrew and Epstein, Joan Faith and Parikh-Patel, Arti		Not related HRQL
Cardiac rehabilitation in New Zealand-moving forward	2016	Benatar, Jocelyne and Langdana, Fali and Doolan-Noble, Fiona and McLachlan, Andrew		Not related HRQL
[Ambulatory vs. inpatient rehabilitation after established myocardial infarct--contra ambulatory rehabilitation]	1998	Benesch, L.		Not related HRQL
Exercise Training and Rehabilitation in Pulmonary Hypertension	2018	Benjamin, Nicola and Marra, Alberto Maria and Eichstaedt, Christina and GrÃ¼nig, Ekkehard		Not related HRQL
You can do it if you set your mind to it: a qualitative study of patients with coronary artery disease	2001	Bergman, E. and BerterÃ¶, C.		Not related HRQL
Would treatment decisions about secondary prevention of CVD based on estimated lifetime benefit rather than 10-year risk reduction be cost-effective?	2020	Berkelmans, Gijs F. N. and Greving, Jacoba P. and van der Graaf, Yolanda and Visseren, Frank L. J. and Dorresteijn, Jannick A. N.		Not related HRQL
Exercise in cardiac rehabilitation	1999	Bethell, H. J.		Not related HRQL
[Measuring change in rehabilitative cardiology: reliability of a short questionnaire to assess an outcome]	2012	Bettinardi, Ornella and Vidotto, Giulio and Moroni, Loretta and Pedretti, Roberto F. E. and Maini, Maurizio and Rosi, Alessandro and Bertolotti, Giorgio		Not related HRQL
[Heart failure: counseling improves the quality of life]	2012	Bischoff, Seraina		Not related HRQL
Cardiac rehabilitation as secondary prevention center	2006	Bittner, Vera and Sanderson, Bonnie		Not related HRQL
[The stakes of force perseverance training and muscle structure training in rehabilitation. Recommendations of the German Federation for Prevention and Rehabilitation of Heart-Circulatory Diseases e.v]	2004	Bjarnason-Wehrens, B. and Mayer-Berger, W. and Meister, E. R. and Baum, K. and Hambrecht, R. and Gielen, S.		Not related HRQL
Exercise therapy - the public health message	2012	Blair, S. N. and Sallis, R. E. and Hutber, A. and Archer, E.		Not related HRQL
The tension between cost containment and the underutilization of effective health services	1996	Bloom, B. S. and Fendrick, A. M.		Not related HRQL
The pleiotropic effects of statins on endothelial function, vascular inflammation, immunomodulation and thrombogenesis	2009	Blum, A. and Shamburek, R.		Not related HRQL
Amount or intensity? Potential targets of exercise interventions in patients with heart failure with preserved ejection fraction	2018	Bobenko, Anna and Bartels, Inke and MÃ¼nch, Marlene and Trippel, Tobias and Lindhorst, Ruhdja and Nolte, Kathleen and Herrmann-Lingen, Christoph and Halle, Martin and Duvinage, AndrÃ© and DÃ¼ngen, Hans-Dirk and Gelbrich, GÃ¶tz and TschÃ¶pe, Carsten and Hasenfuss, Gerd and Wachter, Rolf and Pieske, Burkert and Edelmann, Frank		Not related HRQL
Treating to protect: current cardiovascular treatment approaches and remaining needs	2008	BÃ¶hm, Michael and Werner, Christian and Jakobsen, Anne and Heroys, Jose and Ralph, Ann and Rees, Tomas and Shaw, Michael		Not related HRQL
The evolving field of nonpharmacological therapies to improve functional capacity in chronic heart failure	2018	Bonios, Michael J. and Adamopoulos, Stamatis N. and Drakos, Stavros G.		Not related HRQL
A managed care perspective	1998	Bonnette, J.		Not related HRQL
[Training in chronic heart failure to improve the quality of life]	2015	Borland, Maria and Schaufelberger, Maria and Cider, Ã…sa		Not related HRQL
Impact of implantable cardioverter-defibrillator therapy on a secondary prevention population--reply	2013	Borne, Ryan T. and Varosy, Paul D. and Masoudi, Frederick A.		Not related HRQL
Using self-efficacy to increase physical activity in patients with heart failure	1999	Borsody, J. M. and Courtney, M. and Taylor, K. and Jairath, N.		Not related HRQL
Vitamin D status and its management for achieving optimal health benefits in the elderly	2018	Boucher, Barbara J.		Not related HRQL
The heart of new ulm: a vision for the future	2008	Boucher, Jackie L. and Pereira, Raquel Franzini and Graham, Kevin J. and Pettingill, Richard R. and Toscano, James V. and Henry, Timothy D.		Not related HRQL
[Cardiac rehabilitation: physiologic basis, beneficial effects and contraindications]	2014	Bounhoure, Jean-paul and Bousquet, Marc		Not related HRQL
Variations in cardiac interventions: doctors' practices and views	2006	Bowling, Ann and Harries, Clare and Forrest, Damien and Harvey, Nigel		Not related HRQL
Effect of a clinical pharmacist-managed lipid clinic on achieving National Cholesterol Education Program low-density lipoprotein goals	2000	Bozovich, M. and Rubino, C. M. and Edmunds, J.		Not related HRQL
Exercise following heart transplantation	2000	Braith, R. W. and Edwards, D. G.		Not related HRQL
[Long-term toxic sequelae of the treatment of Hodgkin's disease]	2000	Breuer, K. and Diehl, V. and RÃ¼ffer, U.		Not related HRQL
Patient-perceived acceptability of a virtual world-based cardiac rehabilitation program	2017	Brewer, LaPrincess C. and Kaihoi, Brian and Schaepe, Karen and Zarling, Kathleen and Squires, Ray W. and Thomas, Randal J. and Kopecky, Stephen		Not related HRQL
Survival after an acute coronary syndrome: 18-month outcomes from the Australian and New Zealand SNAPSHOT ACS study	2015	Brieger, David B. and Chew, Derek P. B. and Redfern, Julie and Ellis, Chris and Briffa, Tom G. and Howell, Tegwen E. and Aliprandi-Costa, Bernadette and Astley, Carolyn M. and Gamble, Greg and Carr, Bridie and Hammett, Christopher J. K. and Board, Neville and French, John K.		Not related HRQL
Cardiac telerehabilitation as an alternative to centre-based cardiac rehabilitation	2020	Brouwers, R. W. M. and van Exel, H. J. and van Hal, J. M. C. and Jorstad, H. T. and de Kluiver, E. P. and Kraaijenhagen, R. A. and Kuijpers, P. M. J. C. and van der Linde, M. R. and Spee, R. F. and Sunamura, M. and Uszko-Lencer, N. H. M. K. and Vromen, T. and Wittekoek, M. E. and Kemps, H. M. C.		Not related HRQL
Maintaining exercise tolerance and quality of life by long-term participation in a hospital-based wellness program for individuals with congestive heart failure	2003	Brubaker, Craig and Witta, E. Lea and Angelopoulos, Theodore J.		Not related HRQL
[Clinical cardiac rehabilitation]	2010	BrÃ¼gemann, Johan and Edel, Jan Pieter and Zijlstra, Felix		Not related HRQL
Exercise capacity, physical activity, and morbidity	2017	Brunjes, Danielle L. and Kennel, Peter J. and Christian Schulze, P.		Not related HRQL
[Outpatient coronary groups. 1st experiences with high-risk infarct patients after a year's model experiment]	1981	Buchbinder, W. and Gocke, H. and Ilker, H. G. and Stein, G.		Not related HRQL
[Long-term effects of rehabilitation of an outpatient "heart group". A case control study]	2002	Buchwalsky, G. and Buchwalsky, R. and Held, K.		Not related HRQL
Diagnosis and management of Duchenne muscular dystrophy, part 2: implementation of multidisciplinary care	2010	Bushby, Katharine and Finkel, Richard and Birnkrant, David J. and Case, Laura E. and Clemens, Paula R. and Cripe, Linda and Kaul, Ajay and Kinnett, Kathi and McDonald, Craig and Pandya, Shree and Poysky, James and Shapiro, Frederic and Tomezsko, Jean and Constantin, Carolyn		Not related HRQL
Pharmacotherapy of acute coronary syndromes: Medical economics with an emphasis on clopidogrel	2005	Bramkamp, M. and Dedes, K. J. and Szucs, T. D.		Not related HRQL
Exercise training for coronary artery disease in the elderly	1996	Brechue, W. F. and Pollock, M. L.		Not related HRQL
Validated smoking cessation and prognosis in patients with stable coronary heart disease	2011	Breitling, L. P. and Rothenbacher, D. and Vossen, C. Y. and Hahmann, H. and Wsten, B. and Brenner, H.		Not related HRQL
Psychosocial factors of coronary heart disease in women	1996	Brezinka, V. and Kittel, F.		Not related HRQL
Diagnosis and management of the adult patient with a failing Fontan circulation	2020	Broda, C. R. and Downing, T. E. and John, A. S.		Not related HRQL
Early low intensity home exercise after coronary artery bypass graft surgery	1994	Brown, C. A. and Wolfe, L. A. and Hains, S. and Pym, J. and Parker, J. O.		Not related HRQL
When the Doctor Becomes the Patient	2019	Brown, S. L.		Not related HRQL
Residual risk for coronary heart disease events and mortality despite intensive medical management after myocardial infarction	2020	Brown, T. M. and Bittner, V. and Colantonio, L. D. and Deng, L. and Farkouh, M. E. and Limdi, N. and Monda, K. L. and Rosenson, R. S. and Serban, M. C. and Somaratne, R. M. and Zhao, H. and Woodward, M. and Muntner, P.		Not related HRQL
Endurance exercise training in older patients with heart failure: Results from a randomized, controlled, single-blind trial	2010	Brubaker, P. H. and Moore, B. J. and Stewart, K. P. and Wesley, D. J. and Kitzman, D. W.		Not related HRQL
Long-Term Outcomes in Difficult-to-Treat Patients With Recurrent Pericarditis	2006	Brucato, A. and Brambilla, G. and Moreo, A. and Alberti, A. and Munforti, C. and Ghirardello, A. and Doria, A. and Shinar, Y. and Livneh, A. and Adler, Y. and Shoenfeld, Y. and Mauri, F. and Palmieri, G. and Spodick, D. H.		Not related HRQL
Improving quality and outcomes of coronary artery bypass grafting procedures	2016	Bruce Ferguson, T. and Buch, A. N.		Not related HRQL
Life is movement (Aristotle, 4th century BC)	2013	BrÃ¼gemann, J. and Gerds-Ploeger, H.		Not related HRQL
Benefits of Exercise Training on Coronary Blood Flow in Coronary Artery Disease Patients	2015	Bruning, R. S. and Sturek, M.		Not related HRQL
A SINGLE NUCLEOTIDE POLYMORPHISM WITHIN THE RXRA GENE PREDICTS A FAVORABLE RESPONSE TO EXERCISE IN HEART FAILURE	2020	Bryson, T. and Debbs, J. C. and She, R. and Gui, H. and Luzum, J. A. and Zeld, N. and Brawner, C. A. and Keteyian, S. J. and Ehrman, J. K. and Williams, L. K. and Lanfear, D. E.		Not related HRQL
Clinical effects of a one-year cardiac rehabilitation program using physical training after myocardial infarction in patients of working age with different rehabilitation potentials	2019	Bubnova, M. G. and Aronov, D. M.		Not related HRQL
Service organisation for the secondary prevention of ischaemic heart disease	2007	Buckley, B. and Byrne, M. C. and Dineen, B. and Smith, S. M.		Not related HRQL
BACPR scientific statement: British standards and core components for cardiovascular disease prevention and rehabilitation	2013	Buckley, J. P. and Furze, G. and Doherty, P. and Speck, L. and Connolly, S. and Hinton, S. and Jones, J. L.		Not related HRQL
Are at-risk New Zealand women receiving recommended cardiovascular preventive therapy?	2010	Bupha-Intr, O. and Rose, S. B. and Lawton, B. A. and Elley, C. R. and Moyes, S. A. and Dowell, A. C.		Not related HRQL
Benefits of in-hospital cardiac rehabilitation program following cardiac surgery: Exercise training and supervised mobilization	2014	Burazor, I. and Lazovic, M.		Not related HRQL
Should this patient receive aspirin?: Grand rounds discussion from Beth Israel Deaconess Medical Center	2017	Burns, R. B. and Graham, K. and Sawhney, M. S. and Reynolds, E. E.		Not related HRQL
Cardiovascular Implantable Electronic Device Procedures in Patients With Left Ventricular Assist Devices: Balancing Risks With Benefit	2020	Burri, H.		Not related HRQL
Long-term clinical outcomes in young patients with hypertrophic cardiomyopathy and implantable cardioverter-defibrillators	2019	Burrows, A. and Madias, C. and Rowin, E. J. and Maron, M. S. and Maron, B. J.		Not related HRQL
The role of cardiac rehabilitation program on left ventricular function in coronary artery disease patients	2020	Bursacovschi, D. and Vataman, E. and Cazacu, J. and Lisii, D.		Not related HRQL
Effects of an outpatient service holistic rehabilitation program in a case of pulmonary atresia	2021	Bussotti, M. and Sommaruga, M. and Krasinska, P. and Vecchia, L. A. D.		Not related HRQL
A comprehensive outcome audit of cardiac rehab patients in the Waikato	2017	Butler-Holdaway, T. and Sahlie, J. and Shepherd, C. and Honey, P. and McFetridge, L. and McGoldrick, R. and Lett, K. and Liew, T. V.		Not related HRQL
Missed opportunities for chronic disease prevention after breast cancer	2011	Byers, T. and Patnaik, J. L.		Not related HRQL
Contact frequency and older adult participation in cardiac rehabilitation	2018	Cahill, B. J. and Allsup, K. and Althouse, A. and Forman, D.		Not related HRQL
Omega-3 (n-3) fatty acids, cardiovascular disease and stability of atherosclerotic plaques	2010	Calder, P. C. and Yaqoob, P.		Not related HRQL
Cardiac â€œPrehabâ€, preparing patients for surgery	2017	Caldwell, K. and Keifer, R.		Not related HRQL
Getting it together: A rural health promotion program	2000	Callister, V. and Geilman, J.		Not related HRQL
Can measurement of B-type natriuretic peptide levels improve cardiovascular disease prevention?	2008	Campbell, D. J.		Not related HRQL
Device therapy in heart failure patients with chronic kidney disease	2011	Cannizzaro, L. A. and Piccini, J. P. and Patel, U. D. and Hernandez, A. F.		Not related HRQL
Quo vadis, aspirin?	2018	Capodanno, D.		Not related HRQL
Secondary prevention of sudden death: The Dutch study, the antiarrhythmics versus implantable defibrillator trial, the cardiac arrest study Hamburg, and the Canadian implantable defibrillator study	1999	Cappato, R.		Not related HRQL
Secondary prevention of sudden death	2000	Cappato, R. and Kuck, K. H.		Not related HRQL
Update on the role of neutrophils in atherosclerotic plaque vulnerability	2015	Carbone, F. and Mach, F. and Montecucco, F.		Not related HRQL
Current analysis of the results of the COURAGE trial: Has an optimal treatment been reached in clinical practice?	2009	Cardiel, E. A. and Murga, N.		Not related HRQL
	2020	Carlioz, R. and Vieillescazes, J. and Bertrand, J. H. and Miramont, V. and Defrance, C. and Delhautal, J.		Not related HRQL
Prognostic impact of ICD shocks: Difference between subcutaneous and endovascular devices	2019	Carmo, P. and Cavaco, D. and Cavaco, D. and Morgado, F. and Morgado, F. and Costa, F. and Costa, F. and Carmo, J. and Carmo, J. and Mesquita, J. and Mesquita, J. and Matos, D. and Matos, D. and Rodrigues, G. and Rodrigues, G. and Adragao, P. and Adragao, P. and Mendes, M. and Mendes, M.		Not related HRQL
Depression in patients with coronary artery disease: A more significant problem than previously recognized?	2017	Carney, R. M. and Freedland, K. E.		Not related HRQL
Misunderstandings about Attenuated Psychosis Syndrome in the DSM-5	2014	Carpenter, W. T. and Regier, D. and Tandon, R.		Not related HRQL
Apixaban, an oral direct Factor Xa inhibitor: Awaiting the verdict	2008	Carreiro, J. and Ansell, J.		Not related HRQL
A model for integrating a mind/body approach to cardiac rehabilitation: Outcomes and correlators	2009	Casey, A. and Chang, B. H. and Huddleston, J. and Virani, N. and Benson, H. and Dusek, J. A.		Not related HRQL
Role of the polypill for secondary prevention in ischaemic heart disease	2017	Castellano, J. M. and Fuster, V. and Jennings, C. and Prescott, E. and Bueno, H.		Not related HRQL
Canagliflozin: Cui Bono?	2018	Cavender, M. A. and Kosiborod, M.		Not related HRQL
Prescribing, dosing and titrating exercise in patients with hypertrophic cardiomyopathy for prevention of comorbidities: Ready for prime time	2020	Cavigli, L. and Olivotto, I. and Fattirolli, F. and Mochi, N. and Favilli, S. and Mondillo, S. and Bonifazi, M. and D'Ascenzi, F.		Not related HRQL
Prescribing, dosing and titrating exercise in patients with hypertrophic cardiomyopathy for prevention of comorbidities: Ready for prime time	2020	Cavigli, L. and Olivotto, I. and Fattirolli, F. and Mochi, N. and Favilli, S. and Mondillo, S. and Bonifazi, M. and Dâ€™Ascenzi, F.		Not related HRQL
Health economic evaluation of new secondary prevenzion strategies: An italian perspective	2020	Cereda, A. and Bongo, S. and Sangiorgi, G. and De Luca, F. and Maggioni, A.		Not related HRQL
Antithrombotic therapy in cardiac embolism	2010	Cervera, A. and Chamorro, A.		Not related HRQL
[Case report--Fontan patient on the Southside Festival--60 000 visitors / 119 999 ventricles]	2013	Bushuven, Stefan and Schindler, Ehrenfried		Not related HRQL
Cardiac Rehabilitation for Frail Older People	2020	Buttery, Amanda K.		Not related HRQL
Transcriptional changes in blood after aerobic interval training in patients with the metabolic syndrome	2009	Bye, Anja and TjÃ¸nna, Arnt E. and StÃ¸len, Tomas O. and RÃ¸sbjÃ¸rgen, Ragnhild E. N. and WislÃ¸ff, Ulrik		Not related HRQL
Exercise training in heart failure: inpatient and outpatient considerations	1998	Cahalin, L. P.		Not related HRQL
Guidelines for the management of atrial fibrillation: the Task Force for the Management of Atrial Fibrillation of the European Society of Cardiology (ESC)	2010	Camm, A. John and Kirchhof, Paulus and Lip, Gregory Y. H. and Schotten, Ulrich and Savelieva, Irene and Ernst, Sabine and Van Gelder, Isabelle C. and Al-Attar, Nawwar and Hindricks, Gerhard and Prendergast, Bernard and Heidbuchel, Hein and Alfieri, Ottavio and Angelini, Annalisa and Atar, Dan and Colonna, Paolo and De Caterina, Raffaele and De Sutter, Johan and Goette, Andreas and Gorenek, Bulent…		Not related HRQL
Gender differences in cardiac rehabilitation	1998	Carhart, R. L., Jr. and Ades, P. A.		Not related HRQL
Comparing medications in a therapeutic area using an NNT model	2004	Caro, J. Jaime and Ishak, K. Jack and Caro, Ingrid and Migliaccio-Walle, Kristen and Klittich, Wendy S.		Not related HRQL
Rehabilitation and life-style modification in the elderly	1992	Carroll, J. F. and Pollock, M. L.		Not related HRQL
Rehabilitation in patients with peripheral arterial disease	2011	Casillas, J. M. and Troisgros, O. and Hannequin, A. and Gremeaux, V. and Ader, P. and Rapin, A. and Laurent, Y.		Not related HRQL
Clinical Effectiveness of the Cardiovascular Polypill in a Real-Life Setting in Patients with Cardiovascular Risk: The SORS Study	2019	Castellano, Jose M. and Verdejo, Juan and Ocampo, Salvador and Rios, Marco Martinez and GÃ³mez-Ãlvarez, Enrique and Borrayo, Gabriela and Ruiz, Emilio and IbÃ¡Ã±ez, Borja and Fuster, Valentin		Not related HRQL
Effectiveness of risk minimization measures for the use of cilostazol in United Kingdom, Spain, Sweden, and Germany	2018	Castellsague, Jordi and Poblador-Plou, Beatriz and Giner-Soriano, Maria and Linder, Marie and Scholle, Oliver and Calingaert, Brian and Bui, Christine and Arana, Alejandro and Laguna, Clara and Gonzalez-Rubio, Francisca and Roso-Llorach, Albert and Prados-Torres, Alexandra and Perez-Gutthann, Susana		Not related HRQL
Neurocardiogenic syncope: latest pharmacological therapies	2006	Chen, Lin Y. and Shen, Win-Kuang		Not related HRQL
Does cardiac rehabilitation improve quality of life for a man with coronary artery disease who received percutaneous transluminal coronary angioplasty with insertion of a stent?	2006	Chien, Meng-Yueh and Tsai, Mei-Wun and Wu, Ying-Tai		Not related HRQL
Addition of clopidogrel to aspirin and fibrinolytic therapy for myocardial infarction	2005	Chua, Doson and Lo, Christopher and Babor, Elisa-Maria		Not related HRQL
Effects of High-Intensity Intermittent Training on Vascular Function in Obese Preadolescent Boys	2018	Chuensiri, Napasakorn and Suksom, Daroonwan and Tanaka, Hirofumi		Not related HRQL
Trends in avoidable death over 20 years in Korea	2008	Chung, Ji In and Song, Yun-Mi and Choi, Ji Sook and Kim, Bo Mi		Not related HRQL
[Acute coronary syndrome in the elderly]	2017	Ã‡imci, Murat and KaradaÄŸ, Bilgehan		Not related HRQL
A nurse-led approach to secondary prevention of CHD in primary care	2002	Clare, Shirley Ann and Sandys, Michael Paul		Not related HRQL
[Special aspects of physical training during the rehabilitation stage of coronary patients]	1991	Claus, J. and Eisenriegler, E. and Grodzinski, E. and Hollenstein, U. and JettÃ©, M. and Jokiel, R. and Kottmann, W.		Not related HRQL
[Difficulties and limits in the evaluation of the cost of coronary disease in France]	1983	ClÃ©menty, J. and Delpech, M. C. and Mazeau, C. and Stingre, P. and Bricaud, H.		Not related HRQL
Effects of physical training in chronic heart failure	1990	Coats, A. J. and Adamopoulos, S. and Meyer, T. E. and Conway, J. and Sleight, P.		Not related HRQL
Heart failure: Support for exercise training in CHF	2009	Coats, Andrew J. S.		Not related HRQL
Clinical utility of exercise training in chronic systolic heart failure	2011	Coats, Andrew J. Stewart		Not related HRQL
Assessment, treatment goals and interventions for oedema/lymphoedema in palliative care	2017	Cobbe, Sinead and Real, Shirley and Slattery, Sinead		Not related HRQL
[The cost-benefit of cardiac rehabilitation programs]	1995	Coll, R.		Not related HRQL
The utility and viability of outcome measurement and monitoring in cardiac rehabilitation	2002	Comoss, Pat		Not related HRQL
Cardiac rehabilitation program participation and outcomes after myocardial infarction	1992	Conn, V. S. and Taylor, S. G. and Casey, B.		Not related HRQL
Exercise in chronic heart failure: does it need to be "anti-remodeling"?	2007	Conraads, Viviane and Beckers, Paul and Vrints, Christiaan J.		Not related HRQL
Aerobic interval training and continuous training equally improve aerobic exercise capacity in patients with coronary artery disease: the SAINTEX-CAD study	2015	Conraads, Viviane M. and Pattyn, Nele and De Maeyer, Catherine and Beckers, Paul J. and Coeckelberghs, Ellen and Cornelissen, VÃ©ronique A. and Denollet, Johan and Frederix, Geert and Goetschalckx, Kaatje and Hoymans, Vicky Y. and Possemiers, Nadine and Schepers, Dirk and Shivalkar, Bharati and Voigt, Jens-Uwe and Van Craenenbroeck, Emeline M. and Vanhees, Luc		Not related HRQL
Cardiac rehabilitation for heart failure can improve quality of life and fitness	2019	Cook, Rob and Davidson, Peter and Martin, Rosie		Not related HRQL
[Objective evidence of exercise intolerance. Hypothesis on mechanisms responsible for symptoms]	2000	CorrÃ , U.		Not related HRQL
Secondary prevention through cardiac rehabilitation: physical activity counselling and exercise training: key components of the position paper from the Cardiac Rehabilitation Section of the European Association of Cardiovascular Prevention and Rehabilitation	2010	CorrÃ , Ugo and Piepoli, Massimo F. and CarrÃ©, FranÃ§ois and Heuschmann, Peter and Hoffmann, Uwe and Verschuren, Monique and Halcox, Julian and Giannuzzi, Pantaleo and Saner, Hugo and Wood, David and Piepoli, Massimo F. and CorrÃ , Ugo and Benzer, Werner and Bjarnason-Wehrens, Birna and Dendale, Paul and Gaita, Dan and McGee, Hannah and Mendes, Miguel and Niebauer, Josef and Zwisler, Ann-Dorthe …		Not related HRQL
Cardiovascular prevention and rehabilitation for patients with ventricular assist device from exercise therapy to long-term therapy. Part I: Exercise therapy	2011	CorrÃ , Ugo and Pistono, Massimo and Mezzani, Alessandro and Gnemmi, Marco and Tarro Genta, Franco and Caruso, Roberto and Giannuzzi, Pantaleo		Not related HRQL
Ticagrelor versus genotype-driven antiplatelet therapy for secondary prevention after acute coronary syndrome: a cost-effectiveness analysis	2011	Crespin, Daniel J. and Federspiel, Jerome J. and Biddle, Andrea K. and Jonas, Daniel E. and Rossi, Joseph S.		Not related HRQL
Mechanisms by which exercise training benefits patients with heart failure	2009	Crimi, Ettore and Ignarro, Louis J. and Cacciatore, Francesco and Napoli, Claudio		Not related HRQL
Heart failure management in the elderly - aÂ public health challenge	2016	Cvetinovic, Natasa and Loncar, Goran and Farkas, Jerneja		Not related HRQL
Primary and secondary prevention of cardiac disease: bridging the two solitudes	2003	Dafoe, W. A. and Huston, P. and Wong, C. and Stokes, H.		Not related HRQL
Exercise Therapy in Spinobulbar Muscular Atrophy and Other Neuromuscular Disorders	2016	Dahlqvist, Julia Rebecka and Vissing, John		Not related HRQL
[Drug therapy under physical conditioning and during phase III rehabilitation in patients following acute myocardial infarct]	1990	Dahn, G. and Kothe, K.		Not related HRQL
Survival of the littlest: the long-term impacts of being born extremely early	2020	Dance, Amber		Not related HRQL
Cost-Effectiveness of Multidisciplinary Management Program and Exercise Training Program in Heart Failure	2017	Dang, Weixiong and Yi, Anji and Jhamnani, Sunny and Wang, Shi-Yi		Not related HRQL
[The meteoropathic reactions of patients with cardiovascular diseases and the methods for their prevention with contrasting temperature exposures]	1995	Davidova, O. B. and Uianaeva, A. I. and Ksenofontova, I. V.		Not related HRQL
Viewpoint: cardiac rehabilitation. Interview with Guy De Backer by Jennifer Taylor	2006	De Backer, Guy		Not related HRQL
Potential for optimizing management of obesity in the secondary prevention of coronary heart disease	2021	De Bacquer, Dirk and Jennings, Catriona S. and Mirrakhimov, Erkin and Lovic, Dragan and Bruthans, Jan and De Smedt, Delphine and Gotcheva, Nina and Dolzhenko, Maria and Fras, Zlatko and Pogosova, Nana and Lehto, Seppo and Hasan-Ali, Hasan and Jankowski, Piotr and Kotseva, Kornelia and De Backer, Guy and Wood, David and RydÃ©n, Lars		Not related HRQL
Gastroprotection in low-dose aspirin users for primary and secondary prevention of ACS: results of a cost-effectiveness analysis including compliance	2013	de Groot, N. L. and van Haalen, H. G. M. and Spiegel, B. M. R. and Laine, L. and Lanas, A. and Focks, J. Jaspers and Siersema, P. D. and van Oijen, M. G. H.		Not related HRQL
Persistent coronary occlusion after myocardial infarction	2007	De Luca, Leonardo and Tomai, Fabrizio		Not related HRQL
Intermittent claudication: cost-effectiveness of revascularization versus exercise therapy	2002	de Vries, Sybolt O. and Visser, Karen and de Vries, Jelle A. and Wong, John B. and Donaldson, Magruder C. and Hunink, M. G. Myriam		Not related HRQL
How to improve screening in first-degree relatives of patients with premature coronary heart disease	2006	Debruyne, Lieve and De Bacquer, Dirk and De Henauw, Stefaan and Maes, Lea and Annemans, Lieven and De Backer, Guy		Not related HRQL
Home-based and worksite-based exercise training for patients with coronary artery disease	1993	DeBusk, R. F.		Not related HRQL
Long-term survival following cardiac arrest without implantable defibrillator protection in a hypertrophic cardiomyopathy patient	2011	Cetin, M. and Ucar, O. and Canbay, A. and Cetin, Z. G. and Cicekcioglu, H. and Diker, E.		Not related HRQL
Percutaneous aortic balloon valvuloplasty and intracardiac adrenaline in electromechanical dissociation as bridge to transcatheter aortic valve implantation	2015	Chaara, J. and Meier, P. and Ellenberger, C. and Gasche, Y. and Bendjelid, K. and Noble, S. and Roffi, M.		Not related HRQL
Non-high-density-lipoprotein cholesterol is an important residual risk factor in the secondary prevention for patients with established atherosclerotic cardiovascular diseases	2016	Chang, W. T. and Yin, W. H. and Lin, F. J. and Tseng, W. K. and Wu, Y. W. and Li, Y. H. and Yeh, H. I. and Chen, J. W. and Wu, C. C.		Not related HRQL
Dyslipidemia management update	2017	Chang, Y. and Robidoux, J.		Not related HRQL
Evaluation of a rehabilitation model for ICD-patients	2016	Charlotte Helmark, C. and Hoejgaard, S.		Not related HRQL
Drugs acting on the heart: heart failure and coronary insufficiency	2018	Charlton, M. and Thompson, J. P.		Not related HRQL
Trends in the use and outcomes of implantable cardioverter-defibrillators in patients undergoing dialysis in the united states	2011	Charytan, D. M. and Patrick, A. R. and Liu, J. and Setoguchi, S. and Herzog, C. A. and Brookhart, M. A. and Winkelmayer, W. C.		Not related HRQL
Heart Failure in Breast Cancer Survivors: Focus on Early Detection and Novel Biomarkers	2021	Chen, D. and Kelly, C. and Haw, T. J. and Lombard, J. M. and Nordman, I. I. C. and Croft, A. J. and Ngo, D. T. M. and Sverdlov, A. L.		Not related HRQL
Beneficial effects of home-based cardiac rehabilitation on metabolic profiles in coronary heart-disease patients	2016	Chen, J. T. and Lin, T. H. and Voon, W. C. and Lai, W. T. and Huang, M. H. and Sheu, S. H. and Chen, C. K.		Not related HRQL
Safety of high intensity statin in Asian patients with acute myocardial infarction	2019	Chen, P. S. and Li, Y. H. and Lin, H. W. and Lin, S. H.		Not related HRQL
Barriers to Weight Loss in a Heart Failure with Preserved Ejection Fraction Clinic	2019	Chen, W. and Hummel, S. and Schuetz, S. and Palleiko, B. and Shahrigian, T. and McNamara, J. and Ryskamp, S. and Konerman, M.		Not related HRQL
Deprivation and prognosis: Waste not, want not	2009	Chester, M. R. and Bridson, J.		Not related HRQL
The changing face of cardiovascular care in Australia	2013	Chew, D. P. B. and Scott, I. A.		Not related HRQL
Does cardiac rehabilitation improve quality of life for a man with coronary artery disease who received percutaneous transluminal coronary angioplasty with insertion of a stent?	2006	Chien, M. Y. and Tsai, M. W. and Wu, Y. T.		Not related HRQL
Trends in outcomes among older patients with non-ST-segment elevation myocardial infarction	2014	Chin, C. T. and Wang, T. Y. and Chen, A. Y. and Mathews, R. and Alexander, K. P. and Roe, M. T. and Peterson, E. D.		Not related HRQL
Pump up your knowledge: How to care for patients with ventricular assist devices (VADs) in cardiac rehab	2013	Chiu, W. and Kaan, A. and Kealy, J. and Laquer, E. and Cuff, D.		Not related HRQL
Using non-vitamin K oral anticoagulants in specific patient populations: A study of Korean cases	2019	Cho, I. Y.		Not related HRQL
Proprotein convertase subtilisin/kexin type 9 inhibition in cardiovascular disease: Current status and future perspectives	2020	Cho, K. H. and Hong, Y. J.		Not related HRQL
Setting the ball rolling on post-transplant cardiac rehabilitation in India	2022	Chockalingam, P. and Natarajan, V. and Sekar, T. and Sureshrao, K. G. and Balakrishnan, K. R.		Not related HRQL
Pharmacy's cholesterol challenge: Putting persistence back into compliance	2013	Chong, S.		Not related HRQL
Sexuality and cardiac rehabilitation	2016	Chow, E. S. L.		Not related HRQL
Resistance training in cardiac rehabilitation	2003	Christodoulos, A. D. and Volaklis, K. A. and Tokmakidis, S. P.		Not related HRQL
Trends in avoidable death over 20 years in Korea	2008	Chung, J. I. and Song, Y. M. and Choi, J. S. and Kim, B. M.		Not related HRQL
POSCH trial 25-year follow-up results: Latest news from an old kid on the block	2010	Cintra, R. R. and Sposito, A. C.		Not related HRQL
Influenza vaccination in secondary prevention from coronary ischemic events in Coronary Artery Disease (FLUCAD)	2008	Ciszewski, A. and Billinska, Z. T. and Brydak, L. B.		Not related HRQL
Lifelong changes in physical activity behaviour through phase II cardiac rehabilitation? Still steps to take!	2021	Claes, J. and Buys, R. and Avila, A. and Cornelis, N. and Goetschalckx, K. and Cornelissen, V. A.		Not related HRQL
Amiodarone versus other pharmacological interventions for prevention of sudden cardiac death	2009	Claro, J. C. and Candia, R. and Rada, G. and Larrondo, F. and Baraona, F. and Letelier, L. M.		Not related HRQL
A novel treatment for heart failure targets myocardial fibrosis	2021	Cleland, J. G. F. and Pellicori, P. and GonzÃ¡lez, A.		Not related HRQL
Difficulties and limitations in assessing the cost of coronary artery disease in France	1983	Clementy, J. and Delpech, M. C. and Mazeau, C.		Not related HRQL
Exercise training for heart failure: Coming of age	1999	Coats, A. J. S.		Not related HRQL
Antiplatelet therapy: Controversial aspects	2012	Coccheri, S.		Not related HRQL
Spontaneous Coronary Artery Dissection in Pregnancy: What Every Obstetrician Should Know	2016	Codsi, E. and Tweet, M. S. and Rose, C. H. and Arendt, K. W. and Best, P. J. M. and Hayes, S. N.		Not related HRQL
Improving medication adherence and helping patients make lifestyle changes-Reply	2014	Cohen, A. and Assyag, P. and Boutron, I.		Not related HRQL
Therapeutic goals in patients with refractory chronic angina	2010	Cohen, M. G. and Pascual, M. and Scirica, B. M. and Magnus Ohman, E.		Not related HRQL
Introduction	1999	Cokkinos, D. V.		Not related HRQL
Barriers to lifestyle change: When chocolates and sweets are heartfelt gifts	2012	Cole, J. A. and Hart, N. and Smith, S. and Cupples, M. E.		Not related HRQL
Knowledge as a tool for a more efficacious therapeutic approach in secondary prevention	2009	Coletta, C.		Not related HRQL
Barriers to cardiovascular disease secondary prevention care in the west bank, palestine-a health professional perspective	2016	Collier, V. J.		Not related HRQL
Cardiac rehabilitation wait times and relation to patient outcomes	2015	Collins, Z. C. and Suskin, N. and Aggarwal, S. and Grace, S. L.		Not related HRQL
Screening, referral and treatment for depression in patients with coronary heart disease: A consensus statement from the national heart foundation of Australia	2013	Colquhoun, D. M. and Bunker, S. J. and Clarke, D. M. and Glozier, N. and Hare, D. L. and Hickie, I. B. and Tatoulis, J. and Thompson, D. R. and Tofler, G. H. and Wilson, A. and Branagan, M. G.		Not related HRQL
Therapeutic adherence and health education: From problem to solution	2010	Concepcion, J. and Reyes, M. R. S. and Peraira, J. R. P. M. and Soria, S. S. D. and Pineda, C. P. G. and Parra, S. P. P. and Rodriguez, E. R. S. and Saborido, S. S. A. and Espineira, N. E. C. and Segarra, M. S. C.		Not related HRQL
Therapy response variability in elder cardiac patients	2017	Conti, V. and Iannaccone, T. and Manzo, V. and Malangone, P. and Costantino, M. and Filippelli, A.		Not related HRQL
The use of journey mapping and persona creation to inform design of an e-health strategy to support cardiovascular disease prevention	2014	Coorey, G. and Neubeck, L. and Peiris, D. and Hersch, F. and Patel, B. and Lyford, M. and Wechsler, J. and Tan, L. and Redfern, J.		Not related HRQL
Hyperoxia following cardiac arrest: How much is too much?	2014	Couper, K. and Yeung, J.		Not related HRQL
Long-term follow-up of adult patients with congenital heart disease and an implantable cardioverterÂ defibrillator	2019	Coutinho Cruz, M. and Viveiros Monteiro, A. and Portugal, G. and Laranjo, S. and Lousinha, A. and Valente, B. and OsÃ³rio, P. and Silva Cunha, P. and de Sousa, L. and Oliveira, J. A. and Agapito, A. and Martins Oliveira, M. and Pinto, F. and Cruz Ferreira, R.		Not related HRQL
Standards and core components for cardiovascular disease prevention and rehabilitation	2019	Cowie, A. and Buckley, J. and Doherty, P. and Furze, G. and Hayward, J. and Hinton, S. and Jones, J. and Speck, L. and Dalal, H. and Mills, J.		Not related HRQL
Evidence-based medicine within a budget - Where should we spend our money?	2009	Cowie, M. R.		Not related HRQL
Risk factor management after myocardial infarction: reported adherence and outcomes	2009	Decker, Carole and Ahmad, Homaa and Moreng, Kate Louise and Maddox, Thomas M. and Reid, Kimberly J. and Jones, Philip G. and Spertus, John A.		Not related HRQL
Exercise training for patients with chronic heart failure reduced mortality and cardiac events and improved quality of life	2000	Demers, C. and McKelvie, R. S.		Not related HRQL
Physical Activity and Sedentary Behavior in Cardiac Rehabilitation: Does Body Mass Index Matter?	2021	den Uijl, Iris and Ter Hoeve, Nienke and Sunamura, Madoka and Lenzen, Mattie J. and Braakhuis, Hanneke E. M. and Stam, Henk J. and Boersma, Eric and van den Berg-Emons, Rita J. G.		Not related HRQL
Effect of aerobic training on exercise capacity and quality of life in patients older than 75 years with acute coronary syndrome undergoing percutaneous coronary intervention	2020	Deng, Bingying and Shou, Xiaoling and Ren, Aihua and Liu, Xinwen and Wang, Qinan and Wang, Bozhong and Wang, Yan and Yan, Ting and Zhao, Xiaoxia and Zhu, Liyue		Not related HRQL
[Effectiveness of a health network in secondary prevention among coronary patients]	2007	Denolle, T. and Sharareh, A. and Dib, M. and Agaesse, M. F. and Auguste, V. and Boutier, H. and Bouvet, C. and Maillard, J. and Richard, A. and Revault d'allonnes, F.		Not related HRQL
Coping subtypes for men with coronary heart disease: relationship to well-being, stress and Type-A behaviour	1992	Denollet, J. and De Potter, B.		Not related HRQL
Effects of training programs for spinal cord injury	2007	Devillard, X. and Rimaud, D. and Roche, F. and Calmels, P.		Not related HRQL
The psychometric properties of four quality of life instruments used in cardiovascular populations	2003	DeVon, Holli A. and Ferrans, Carol Estwing		Not related HRQL
The future of telemedicine for the management of heart failure patients: a Consensus Document of the Italian Association of Hospital Cardiologists (A.N.M.C.O), the Italian Society of Cardiology (S.I.C.) and the Italian Society for Telemedicine and eHealth (Digital S.I.T.)	2017	Di Lenarda, Andrea and Casolo, Giancarlo and Gulizia, Michele Massimo and Aspromonte, Nadia and Scalvini, Simonetta and Mortara, Andrea and Alunni, Gianfranco and Ricci, Renato Pietro and Mantovan, Roberto and Russo, Giancarmine and Gensini, Gian Franco and Romeo, Francesco		Not related HRQL
The impact of time-window bias on the assessment of the long-term effect of medication adherence: the case of secondary prevention after myocardial infarction	2015	Di Martino, Mirko and Kirchmayer, Ursula and Agabiti, Nera and Bauleo, Lisa and Fusco, Danilo and Perucci, Carlo Alberto and Davoli, Marina		Not related HRQL
Depression in people with coronary heart disease: prognostic significance and mechanisms	2015	Dickens, Chris		Not related HRQL
An Integrated Framework For The Prevention And Treatment Of Obesity And Its Related Chronic Diseases	2015	Dietz, William H. and Solomon, Loel S. and Pronk, Nico and Ziegenhorn, Sarah K. and Standish, Marion and Longjohn, Matt M. and Fukuzawa, David D. and Eneli, Ihuoma U. and Loy, Lisel and Muth, Natalie D. and Sanchez, Eduardo J. and Bogard, Jenny and Bradley, Don W.		Not related HRQL
Immediate post-procedural functional assessment of percutaneous coronary intervention: current evidence and future directions	2021	Ding, Daixin and Huang, Jiayue and Westra, Jelmer and Cohen, David Joel and Chen, Yundai and Andersen, Birgitte Krogsgaard and Holm, Niels Ramsing and Xu, Bo and Tu, Shengxian and Wijns, William		Not related HRQL
Exercise-Based Rehabilitation for Heart Failure: Clinical Evidence	2017	Ding, Rongjing		Not related HRQL
Exercise-based oncology rehabilitation: leveraging the cardiac rehabilitation model	2015	Dittus, Kim L. and Lakoski, Susan G. and Savage, Patrick D. and Kokinda, Nathan and Toth, Michael and Stevens, Diane and Woods, Kimberly and OÊ¼Brien, Patricia and Ades, Philip A.		Not related HRQL
Role of exercise in testing and in therapy of COPD	2012	Divo, Miguel and Pinto-Plata, Victor		Not related HRQL
The Benefits of Exercise Training on Aerobic Capacity in Patients with Heart Failure and Preserved Ejection Fraction	2017	do Prado, Danilo Marcelo Leite and Rocco, EnÃ©as AntÃ´nio		Not related HRQL
Quality of life after myocardial infarction: more PROgress needed	2020	Doll, Jacob A.		Not related HRQL
Effects of a home-based exercise program on clinical outcomes in heart failure	2007	Dracup, Kathleen and Evangelista, Lorraine S. and Hamilton, Michele A. and Erickson, Virginia and Hage, Antoine and Moriguchi, Jamie and Canary, Cheryl and MacLellan, W. Robb and Fonarow, Gregg C.		Not related HRQL
An approach to preventive cardiology in asymptomatic, sedentary adults	1980	Dressendorfer, R. H. and Amsterdam, E. A.		Not related HRQL
Estimating the health loss due to poor engagement with cardiac rehabilitation in Australia	2020	Driscoll, A. and Hinde, S. and Harrison, A. and Bojke, L. and Doherty, P.		Not related HRQL
Cardiac rehabilitation after coronary artery bypass graft surgery: urgently needed!	2001	Drory, Y.		Not related HRQL
Exercise training in chronic heart failure: why, when and how	2001	Dubach, P. and Sixt, S. and Myers, J.		Not related HRQL
[Changes in the hormonal profile in patients with ischemic heart disease during physical training]	1989	Dudaev, V. A. and Diukov, I. V. and Borodkin, V. V. and Gorin, V. V. and Mironova, M. A.		Not related HRQL
[Education for chronic cardiologic diseases in a transversal multidisciplinary unit: the experience of a general hospital center]	2005	Dujardin, J. J. and Joly, P. and Jaboureck, O. and Madoun, S. and Bresson, R. and Averous, V. and PrÃ©vost, G. and Maetz, E. and Racoussot, S. and Dervaux, D.		Not related HRQL
Effect of exercise training on sports enjoyment and leisure-time spending in adolescents with complex congenital heart disease: the moderating effect of health behavior and disease knowledge	2014	Dulfer, Karolijn and Duppen, Nienke and Blom, Nico A. and van Dijk, Arie P. J. and Helbing, Wim A. and Verhulst, Frank C. and Utens, Elisabeth M. W. J.		Not related HRQL
Quality-of-life measurement in chronic heart failure: do we take account of the patient perspective?	2005	Dunderdale, Karen and Thompson, David R. and Miles, Jeremy N. V. and Beer, Stephen F. and Furze, Gill		Not related HRQL
Strategic and cost effective role for preventive cardiology	1998	Dunn, P. J. and Ryan, M. J., Jr. and Hiebert, M.		Not related HRQL
Smartphone-guided secondary prevention for patients with coronary artery disease	2021	Eckardt, Irina and Buschhaus, Clara and Nickenig, Georg and Jansen, Felix		Not related HRQL
[Age-dependent adjustment to disease in patients with cardiovascular diseases]	1983	Egger, J.		Not related HRQL
Patient and caregiver education levels and readmission and mortality rates of congestive heart failure patients	2018	Elkhateeb, Osama and Salem, Khaled		Not related HRQL
The percutaneous closure of patent foramen ovale (PFO): impact on the quality of life	2013	Evola, Salvatore and Kauroo, B. A. Waseem and Trovato, Rosaria Linda and Alioto, Luigi and D'Amico, Giovanni and Fonte, Giuseppe and Andolina, Giuseppe and Novo, Salvatore and Assennato, Pasquale		Not related HRQL
The need for exercise sciences and an integrated response to COVID-19: A position statement from the international HL-PIVOT network	2021	Faghy, Mark A. and Arena, Ross and Stoner, Lee and Haraf, Rebecca H. and Josephson, Richard and Hills, Andrew P. and Dixit, Snehil and Popovic, Dejana and Smith, Andy and Myers, Jonathan and Bacon, Simon L. and Niebauer, Josef and Dourado, Victor Z. and Babu, Abraham S. and Maden-Wilkinson, Thomas M. and Copeland, Robert J. and Gough, Lewis A. and Bond, Sam and Stuart, Kaz and Bewick, Thomas and …		Not related HRQL
Outcomes and adverse events among patients with implantable cardiac defibrillators in cardiac rehabilitation: a case-controlled study	2009	Fan, Sarah and Lyon, Caroline E. and Savage, Patrick D. and Ozonoff, Al and Ades, Philip A. and Balady, Gary J.		Not related HRQL
Change in health-related quality of life and social cognitive outcomes in obese, older adults in a randomized controlled weight loss trial: Does physical activity behavior matter?	2018	Fanning, Jason and Walkup, Michael P. and Ambrosius, Walter T. and Brawley, Lawrence R. and Ip, Edward H. and Marsh, Anthony P. and Rejeski, W. Jack		Not related HRQL
Deaths preventable in the U.S. by improvements in use of clinical preventive services	2010	Farley, Thomas A. and Dalal, Mehul A. and Mostashari, Farzad and Frieden, Thomas R.		Not related HRQL
Rationale and design of the GUIDE-IT study: Guiding Evidence Based Therapy Using Biomarker Intensified Treatment in Heart Failure	2014	Felker, G. Michael and Ahmad, Tariq and Anstrom, Kevin J. and Adams, Kirkwood F. and Cooper, Lawton S. and Ezekowitz, Justin A. and Fiuzat, Mona and Houston-Miller, Nancy and Januzzi, James L. and Leifer, Eric S. and Mark, Daniel B. and Desvigne-Nickens, Patrice and Paynter, Gayle and PiÃ±a, Ileana L. and Whellan, David J. and O'Connor, Christopher M.		Not related HRQL
[Update on preventive cardiology and rehabilitation]	2012	FernÃ¡ndez de Bobadilla Osorio, Jaime and GarcÃ­a-Porrero, Esteban and Luengo-FernÃ¡ndez, Emilio and Casasnovas-Lenguas, JosÃ© Antonio		Not related HRQL
Asserted and neglected issues linking evidence-based and Chinese medicines for cardiac rehabilitation	2014	Ferreira, Arthur de SÃ¡ and de Moura, Nathalia Gomes Ribeiro		Not related HRQL
Economic analysis of treatments reducing coronary heart disease mortality in England and Wales, 2000-2010	2007	Fidan, D. and Unal, B. and Critchley, J. and Capewell, S.		Not related HRQL
PATHway: Decision Support in Exercise Programmes for Cardiac Rehabilitation	2016	Filos, Dimitris and Triantafyllidis, Andreas and Chouvarda, Ioanna and Buys, Roselien and Cornelissen, VÃ©ronique and Budts, Werner and Walsh, Deirdre and Woods, Catherine and Moran, Kieran and Maglaveras, Nicos		Not related HRQL
Cost-effectiveness of WISEWOMAN, a program aimed at reducing heart disease risk among low-income women	2006	Finkelstein, Eric A. and Khavjou, Olga and Will, Julie C.		Not related HRQL
Cost-effectiveness of a cardiovascular disease risk reduction program aimed at financially vulnerable women: the Massachusetts WISEWOMAN project	2002	Finkelstein, Eric A. and Troped, Philip J. and Will, Julie C. and Palombo, Ruth		Not related HRQL
Transcatheter aortic valve implantation in the elderly: who to refer?	2014	Finn, Matthew and Green, Philip		Not related HRQL
Reprint of: Promoting Physical Activity and Exercise: JACC Health Promotion Series	2018	Fletcher, Gerald F. and Landolfo, Carolyn and Niebauer, Josef and Ozemek, Cemal and Arena, Ross and Lavie, Carl J.		Not related HRQL
Lessons From the First 202 REHAB-HF Participants	2018	Flint, Kelsey M. and Forman, Daniel E.		Not related HRQL
Ethical considerations in cardiovascular prevention	2009	Follath, F.		Not related HRQL
Physical activity and exercise training prescriptions for patients	2001	Foster, C. and Cadwell, K. and Crenshaw, B. and Dehart-Beverley, M. and Hatcher, S. and Karlsdottir, A. E. and Shafer, N. N. and Theusch, C. and Porcari, J. P.		Not related HRQL
Lipid-lowering interventions in managed care settings	2001	Fox, J. and Jones, K.		Not related HRQL
A European perspective on improving acute systems of care in STEMI: we know what to do, but how can we do it?	2008	Fox, Keith A. A. and Huber, Kurt		Not related HRQL
Economic evaluation of statins in high-risk patients treated for primary and secondary prevention of cardiovascular disease in Greece	2012	Fragoulakis, Vassilis and Kourlaba, Georgia and Maniadakis, Nikolaos		Not related HRQL
How much exercise is enough for the coronary patient?	2000	Franklin, B. A.		Not related HRQL
Chronic adaptations to physical conditioning in cardiac patients. Implications regarding exercise trainability	1984	Franklin, B. A. and Wrisley, D. and Johnson, S. and Mitchell, M. and Rubenfire, M.		Not related HRQL
Technology to promote and increase physical activity in heart failure	2015	Franklin, Nina C.		Not related HRQL
Tobacco smoke and cardiovascular risk: a call for continued efforts to reduce exposure	2011	Frey, Paul and Waters, David D.		Not related HRQL
Use of Selected Clinical Preventive Services Among Adults--United States, 2007â€“2010	2012	Frieden, Thomas R.		Not related HRQL
Are patients truthful about their smoking habits? A validation of self-report about smoking cessation with biochemical markers of smoking activity amongst patients with ischaemic heart disease	2001	From Attebring, M. and Herlitz, J. and Berndt, A. K. and Karlsson, T. and Hjalmarson, A.		Not related HRQL
Cardiac Rehabilitation in Patients with Heart Failure	2014	Fu, Tieh-Cheng and Huang, Shu-Chun and Hsu, Chih-Chin and Wang, Chao-Hung and Wang, Jong-Shyan		Not related HRQL
Cardiovascular disease in the elderly: a challenge for science and clinical care	2005	Fuster, Valentin		Not related HRQL
Cognition and Exercise: GENERAL OVERVIEW AND IMPLICATIONS FOR CARDIAC REHABILITATION	2021	Gaalema, Diann E. and Mahoney, Katharine and Ballon, Jacob S.		Not related HRQL
Effect of exercise training on autonomic derangement and neurohumoral activation in chronic heart failure	2007	Gademan, Maaike G. J. and Swenne, Cees A. and Verwey, Harriette F. and van der Laarse, Arnoud and Maan, Arie C. and van de Vooren, Hedde and van Pelt, Johannes and van Exel, Henk J. and Lucas, Caroline M. H. B. and Cleuren, Ger V. J. and Somer, Soeresh and Schalij, Martin J. and van der Wall, Ernst E.		Not related HRQL
Trends in hospital treatments, including revascularisation, following acute myocardial infarction, 2003-2010: a multilevel and relative survival analysis for the National Institute for Cardiovascular Outcomes Research (NICOR)	2014	Gale, C. P. and Allan, V. and Cattle, B. A. and Hall, A. S. and West, R. M. and Timmis, A. and Gray, H. H. and Deanfield, J. and Fox, K. A. A. and Feltbower, R.		Not related HRQL
Funnel plots, performance variation and the Myocardial Infarction National Audit Project 2003-2004	2006	Gale, Christopher P. and Roberts, Anthony P. and Batin, Phil D. and Hall, Alistair S.		Not related HRQL
ImPlementation REsearCh to DEvelop Interventions for People Living with HIV (the PRECluDE consortium): Combatting chronic disease comorbidities in HIV populations through implementation research	2020	Gamble-George, Joyonna Carrie and Longenecker, Christopher T. and Webel, Allison R. and Au, David H. and Brown, Arleen F. and Bosworth, Hayden and Crothers, Kristina and Cunningham, William E. and Fiscella, Kevin A. and Hamilton, Alison B. and Helfrich, Christian D. and Ladapo, Joseph A. and Luque, Amneris and Tobin, Jonathan N. and Wyatt, Gail E.		Not related HRQL
The cost-effectiveness of omega-3 polyunsaturated fatty acids - The Australian healthcare perspective	2019	Gao, Lan and Moodie, Marj and Li, Shu-Chuen		Not related HRQL
Cost effectiveness of aspirin, clopidogrel, or both for secondary prevention of coronary heart disease	2002	Gaspoz, Jean-Michel and Coxson, Pamela G. and Goldman, Paula A. and Williams, Lawrence W. and Kuntz, Karen M. and Hunink, M. G. Myriam and Goldman, Lee		Not related HRQL
Acceptability of Health Professionals' Address of Sexuality and Erectile Dysfunction - A Qualitative Interview Study with Men in Cardiac Rehabilitation	2021	Gerbild, Helle and Areskoug-Josefsson, Kristina and Larsen, Camilla Marie and Laursen, Birgitte Schantz		Not related HRQL
Home-based exercise can be beneficial for counteracting sedentary behavior and physical inactivity during the COVID-19 pandemic in older adults	2021	Ghram, Amine and Briki, Walid and Mansoor, Hend and Al-Mohannadi, Abdulla Saeed and Lavie, Carl J. and Chamari, Karim		Not related HRQL
Efficacy of telecardiology in improving the results of cardiac rehabilitation after acute myocardial infarction	2006	Giallauria, Francesco and Lucci, Rosa and Pilerci, Francesco and De Lorenzo, Anna and Manakos, Athanasio and Psaroudaki, Marianna and Dagostino, Mariantonietta and Vitelli, Alessandra and Maresca, Luigi and Del Forno, Domenico and Vigorito, Carlo		Not related HRQL
Cardiovascular risk in women with polycystic ovary syndrome	2008	Giallauria, Francesco and Orio, Francesco and Palomba, Stefano and Lombardi, Gaetano and Colao, Annamaria and Vigorito, Carlo		Not related HRQL
[Cardiac rehabilitation in a HIV-patient treated with protease inhibitors]	2003	Giallauria, Francesco and Paragliola, Teresa and Del Forno, Domenico and Baiano, Antonio and de Cristofaro, Alessandro and Rossi, Massimiliano and Vigorito, Carlo		Not related HRQL
[Cardiovascular risk factors in women in menopause]	2000	Giampaoli, S. and Panico, S. and Meli, P. and Conti, S. and Lo Noce, C. and Pilotto, L. and Vanuzzo, D.		Not related HRQL
Exercise training in congenital heart disease: should we follow the heart failure paradigm?	2010	Giannakoulas, Georgios and Dimopoulos, Konstantinos		Not related HRQL
[Cardiologic rehabilitation: the guideline and the Italian reality]	2006	Giannuzzi, Pantaleo		Not related HRQL
[New models of secondary prevention (of cardiovascular diseases) in Europe]	2010	Giannuzzi, Pantaleo		Not related HRQL
[Non-pharmacological therapy of chronic heart failure: the role of structured training programmes]	2010	Gielen, S. and Hagen, T. and Halder, R. and Hambrecht, R.		Not related HRQL
Extra-articular Manifestations and Comorbidity in Rheumatoid Arthritis: Potential Impact of Pre-Rheumatoid Arthritis Prevention	2019	Giles, Jon T.		Not related HRQL
Reduction of congestive heart failure symptoms by very early fibrinolytic therapy in acute myocardial infarction: a long-term follow-up	2000	Gilon, D. and Leitersdorf, I. and Gotsman, M. S. and Zahger, D. and Sapoznikov, D. and Weiss, A. T.		Not related HRQL
[Changes in life style as a causal therapeutic approach in coronary heart disease]	1998	Gleichmann, U. and Gleichmann, S. and Mannebach, H. and Baller, D.		Not related HRQL
Prognostic and Therapeutic Implications of Frailty in Older Adults with Heart Failure	2015	Goldfarb, Michael and Sheppard, Richard and Afilalo, Jonathan		Not related HRQL
The relative influence of secondary versus primary prevention using the National Cholesterol Education Program Adult Treatment Panel II guidelines	1999	Goldman, L. and Coxson, P. and Hunink, M. G. and Goldman, P. A. and Tosteson, A. N. and Mittleman, M. and Williams, L. and Weinstein, M. C.		Not related HRQL
Crosstalk of the heart and periphery: skeletal and cardiac muscle as therapeutic targets in heart failure	1997	Gordon, A. and Voipio-Pulkki, L. M.		Not related HRQL
[Exercise therapy for chronic heart failure]	2003	Goto, Yoichi		Not related HRQL
Effects of exercise training on peak performance and quality of life in congestive heart failure patients	1999	Gottlieb, S. S. and Fisher, M. L. and Freudenberger, R. and Robinson, S. and Zietowski, G. and Alves, L. and Krichten, C. and Vaitkevicus, P. and McCarter, R.		Not related HRQL
Economic evaluation of ticagrelor for secondary prevention following acute coronary syndromes	2015	Gouveia, Miguel and Borges, Margarida and Trindade, RosÃ¡rio and Rikner, Klas		Not related HRQL
Perceptions of seniors with heart failure regarding autonomous zero-effort monitoring of physiological parameters in the smart-home environment	2017	Grace, Sherry L. and Taherzadeh, Golnoush and Jae Chang, Isaac Sung and Boger, Jennifer and Arcelus, Amaya and Mak, Susanna and Chessex, Caroline and Mihailidis, Alex		Not related HRQL
Cardiac rehabilitation: economic evaluation should be interpreted with caution	1997	Grant, A.		Not related HRQL
[Good reasons to propose to the cardiology patient a cardiologic rehabilitation program]	2000	Griffo, R.		Not related HRQL
[Cardiac rehabilitation: from clinical to organizational effectiveness]	2010	Griffo, Raffaele		Not related HRQL
[Standards and outcome measures in cardiovascular rehabilitation. Position paper GICR/IACPR]	2012	Griffo, Raffaele and Ambrosetti, Marco and Furgi, Giuseppe and Carlon, Roberto and Chieffo, Carmine and Favretto, Giuseppe and Febo, Oreste and CorrÃ , Ugo and Fattirolli, Francesco and Giannuzzi, Pantaleo and Greco, Cesare and Piepoli, Massimo F. and Temporelli, Pier Luigi and Tramarin, Roberto and Urbinati, Stefano		Not related HRQL
[Clinical and organizational evidence of the efficacy and effectiveness from cardiac rehabilitation: an update]	2009	Griffo, Raffaele and Gigli, Guido and Bertoli, Daniele and Corsiglia, Luca and Emanuelli, Flavia and Colotto, Palamede and Andreoli, Giovanni and Flego, Gaddo		Not related HRQL
Recommendations on the utilization of telemedicine in cardiology	2020	Gruska, Michael and Aigner, Gerhard and Altenberger, Johann and Burkart-KÃ¼ttner, Dagmar and Fiedler, Lukas and Gwechenberger, Marianne and Lercher, Peter and Martinek, Martin and NÃ¼rnberg, Michael and PÃ¶lzl, Gerhard and Porenta, Gerold and Sauermann, Stefan and Schukro, Christoph and Scherr, Daniel and Steinwender, Clemens and StÃ¼hlinger, Markus and Teubl, Alexander		Not related HRQL
Physical activity: practice this idea	2014	GuimarÃ£es, Guilherme Veiga and Ciolac, Emmanuel Gomes		Not related HRQL
Low quality cardiovascular care is important coronary risk factor in India	2018	Gupta, Rajeev and Khedar, Raghubir S. and Gaur, Kiran and Xavier, Denis		Not related HRQL
Central mechanisms for exercise training-induced reduction in sympatho-excitation in chronic heart failure	2015	Haack, Karla K. V. and Zucker, Irving H.		Not related HRQL
Impact of Outpatient Cardiac Rehabilitation on Patient Health Status in Left Ventricular Assist Device Patients	2021	Coyle, L. and Gallagher, C. and Rosner, L. and Dooley, P. and Parson, M. and Yost, G. and Pauwaa, S. and Tatooles, A.		Not related HRQL
Paradigm shifts in pathophysiology and management of atrial fibrillationâ€”aÂ tale of the RACE trials in the Netherlands	2020	Crijns, H. J. G. M. and Van Gelder, I. C.		Not related HRQL
Ezetimibe for the treatment of primary hypercholesterolaemia	2008	Croom, K. and Kassianos, G.		Not related HRQL
Cardiac resynchronisation therapy for chronic heart failure	2009	Cubbon, R. M. and Witte, K. K. A.		Not related HRQL
Nurse led care	2005	Cullum, N. and Spilsbury, K. and Richardson, G.		Not related HRQL
Heart rate: A global target for cardiovascular disease and therapy along the cardiovascular disease continuum	2013	Custodis, F. and Reil, J. C. and Laufs, U. and BÃ¶hm, M.		Not related HRQL
Premature ventricular contraction triggered ventricular tachycardia leading to both appropriate and inappropriate shocks	2011	Czaplicki, D. and Sangrigoli, R. M. and Harding, J. D.		Not related HRQL
Impact of drug-eluting stent generation on patient- and stent-related adverse events of diabetic patients treated by percutaneous coronary intervention	2014	D'Amico, G. and Fabris, T. and Mojoli, M. and Napodano, M. and Frigo, A. C. and Buja, P. and Hoxha, B. and Lunardon, A. and Zanetti, C. and Isabella, G. and Iliceto, S. and Tarantini, G.		Not related HRQL
Sex Disparity In Secondary Prevention Pharmacotherapy And Clinical Outcomes Following Acute Coronary Syndrome	2021	Dagan, M. and Dinh, D. T. and Stehli, J. and Tan, C. and Brennan, A. and Warren, J. and Ajani, A. E. and Freeman, M. and Murphy, A. and Reid, C. M. and Hiew, C. and Oqueli, E. and Clark, D. J. and Duffy, S. J.		Not related HRQL
Critical Pathway for Cardiac Rehabilitation after Percutaneous Coronary Intervention	2003	Dahiya, R. and Nance, J. and Johnson, D. and Wilke, J. and Wilson, K. and Hall, R. and Romero-Vagedes, F. and Wilson, C. and Jones, W. and Dye, D. and Dzurick, J. and Ohm, J. and Ericson, P. and Wendel, C. and Mohler, J. and Sethi, P. S. and Thai, H. and Goldman, S. and Dick, E. and Rhenman, B. and Morrison, D. A.		Not related HRQL
Correspondence to the EJPC in response to position paper by Ambrosetti M et al. 2020: Cardiovascular rehabilitation and COVID-19: The need to maintain access to evidence-based services from the safety of home	2021	Dalal, H. and Taylor, R. S. and Greaves, C. and Doherty, P. J. and McDonagh, S. T. J. and Van Beurden, S. B. and Purcell, C.		Not related HRQL
Virtual and in-person cardiac rehabilitation	2021	Dalal, H. M. and Doherty, P. and McDonagh, S. T. J. and Paul, K. and Taylor, R. S.		Not related HRQL
Deprivation and prognosis: Home based cardiac rehabilitation could improve outcomes	2009	Dalal, H. M. and Wingham, J. and Evans, P. and Taylor, R. and Campbell, J.		Not related HRQL
Un caso di ipotensione ortostatica altamente disabilitante: quando un approccio integrato di riabilitazione cardiaca fa la differenza	2020	Dalla Vecchia, L. A. and De Maria, B. and Perego, F.		Not related HRQL
Hematologist and transplant physicians: How and where to meet for the best of sickle cell disease patients?	2020	Dalle, J. H.		Not related HRQL
Reply to the Editor	2006	Dang, N. C. and Naka, Y.		Not related HRQL
Confronting challenges in aggressive lipid lowering: A managed care perspective	2005	Dasta, J. F.		Not related HRQL
Update on the Management of Central Retinal Artery Occlusion	2017	Dattilo, M. and Biousse, V. and Newman, N. J.		Not related HRQL
Left ventricular function recovery after ST-elevation myocardial infarction: correlates and outcomes	2021	Dauw, J. and Martens, P. and Deferm, S. and Bertrand, P. and Nijst, P. and Hermans, L. and Van den Bergh, M. and Housen, I. and Hijjit, A. and Warnants, M. and Cottens, D. and Ferdinande, B. and Vrolix, M. and Dens, J. and Ameloot, K. and Dupont, M. and Mullens, W.		Not related HRQL
CRT Optimization: What Is New? What Is Necessary?	2019	Dauw, J. and Martens, P. and Mullens, W.		Not related HRQL
2011 ACCF/AHA guideline for coronary artery bypass graft surgery a report of the American College of Cardiology Foundation/American Heart Association Task Force on Practice Guidelines	2011	David Hillis, L. and Smith, P. K. and Bittl, J. A. and Bridges, C. R. and Byrne, J. G. and Cigarroa, J. E. and DiSesa, V. J. and Hiratzka, L. F. and Hutter, A. M. and Jessen, M. E. and Keeley, E. C. and Lahey, S. J. and Lange, R. A. and London, M. J. and MacK, M. J. and Patel, M. R. and Puskas, J. D. and Sabik, J. F. and Selnes, O. and Shahian, D. M. and Trost, J. C. and Winniford, M. D. and Jaco…		Not related HRQL
Nursing autonomy bridging the gap: Improvisation of the referral process to outpatient cardiac rehabilitation enhancing transitional care	2020	David, J.		Not related HRQL
Changes in depression in the immediate postdischarge phase in a cardiac rehabilitation population assessed by the cardiac depression scale	2008	Davidson, P. M. and Salamonson, Y. and Webster, J. and Andrew, S. and DiGiacomo, M. and Gholizadeh, L. and Newton, P. and Moser, D.		Not related HRQL
Management of refractory angina: An update	2021	Davies, A. and Fox, K. and Galassi, A. R. and Banai, S. and YlÃ¤-Herttuala, S. and LÃ¼scher, T. F.		Not related HRQL
New and emerging anticoagulant therapy for atrial fibrillation and acute coronary syndrome	2011	Davis, E. M. and Packard, K. A. and Knezevich, J. T. and Campbell, J. A.		Not related HRQL
Making an impact on 30 day heart failure readmissions: A comprehensive and collaborative effort begins	2011	Davis, M. R. and Smith, C. P. and Phillips, S. G. and Semones, J. G.		Not related HRQL
Sexual Activity After Myocardial Revascularization Surgery	2021	DÃ¡volos, I. and GonzÃ¡lez Naya, E. and Marini Marcilla, M.		Not related HRQL
Peripheral arterial disease: Medical care and prevention of complications	2002	Dawson, D. L. and Hiatt, W. R. and Creager, M. A. and Hirsch, A. T.		Not related HRQL
Anxiety in patients with arrhythmogenic right ventricular cardiomyopathy and implantable cardioverter defibrillators	2012	Day, S. M.		Not related HRQL
Interventional management of acute coronary syndromes: Applying the lessons of ST-elevation services to non-ST-elevation myocardial infarction	2012	De Belder, M. A.		Not related HRQL
Cardiovascular rehabilitation, ballroom dancing and sexual dysfunction	2013	de Carvalho, T. and GonzÃ¡les, A. I. and Sties, S. W. and de Carvalho, G. M. D.		Not related HRQL
Effect of B-vitamins and n-3 PUFA supplementation for 5 years on blood pressure in patients with CVD	2012	De Edelenyi, F. S. and Vergnaud, A. C. and Ahluwalia, N. and Julia, C. and Hercberg, S. and Blacher, J. and Galan, P.		Not related HRQL
Six-minute walking test after cardiac surgery: Instructions for an appropriate use	2009	De Feo, S. and Tramarin, R. and Lorusso, R. and Faggiano, P.		Not related HRQL
Cardiovascular disease and depression: Caring for the brokenhearted	2012	de Jonge, P.		Not related HRQL
Patient with dilated myocardiopathy under cardiac rehabilitation	2008	De La Rosa, M. D. R. A. and Aldana, M. D. C. N. and Leonardo, A. M. F. and Villegas, M. D. C. J.		Not related HRQL
Clinical evaluation of clopidogrel across the whole spectrum of indications: Primary and secondary prevention of coronary artery disease	2006	De Oliveira, E. I. and Bhatt, D. L.		Not related HRQL
Asserted and neglected issues linking evidence-based and Chinese medicines for cardiac rehabilitation	2014	de SÃ¡ Ferreira, A. and de Moura, N. G. R.		Not related HRQL
Management of sexual dysfunction in patients with cardiovascular disease: Recommendations of the Princeton consensus panel	2000	Debusk, R. and Drory, Y. and Goldstein, I. and Jackson, G. and Kaul, S. and Kimmel, S. E. and Kostis, J. B. and Kloner, R. A. and Lakin, M. and Meston, C. M. and Mittleman, M. and Muller, J. E. and Padma-Nathan, H. and Rosen, R. C. and Stein, R. A. and Zusman, R.		Not related HRQL
Behavioural and emotional implications of implantable cardioverter-defibrillators in the young and in athletes	2017	Dechert, B. E.		Not related HRQL
Cardiovascular Protection with Anti-hyperglycemic Agents	2019	Deedwania, P. and Acharya, T.		Not related HRQL
Patient therapeutic regimen management in Cardiac Rehabilitation Program	2020	Delgado, B. M. and Lopes, I. and Pereira, F. and Carneiro, L. and Neto, C. and Teixeira, A. and Vieira, V. and Pereira, S.		Not related HRQL
Efficacy of telemonitoring service in cardiac rehabilitation programs in public gyms	2010	Deligiannis, P. and Kouidis, N. and Farmakiotis, A. and Kouidi, E. and Deligiannis, A.		Not related HRQL
Bridging to heart transplantation from the biventricular pulsatile berlin heart EXCOR assist device support in a patient with advanced end-organ failure	2015	Demirozu, Z. T. and Kucukaksu, D. S.		Not related HRQL
Position paper of the Belgian Working Group on Cardiovascular Prevention and Rehabilitation: Cardiovascular rehabilitation	2008	Dendale, P. and Dereppe, H. and De Sutter, H. and Laruelle, C. and Vaes, J. and Lamotte, M. and Deroeck, A. and Mallefroy, M. and Heyndrickx, B. and Berger, J. and Kostuvki, W. and Fortuin, A. and Hansen, D. and Brohet, C. and Vanhees, L.		Not related HRQL
Depression and distressed (Type D) personality: What is their impact on cardiovascular outcomes?	2012	Denollet, J.		Not related HRQL
Anger, Depression, and Anxiety in Cardiac Patients. The Complexity of Individual Differences in Psychological Risk	2009	Denollet, J. and Pedersen, S. S.		Not related HRQL
[Findings on the effectiveness of rehabilitation]	2005	Haaf, H. G.		Not related HRQL
Missed opportunities for the secondary prevention of cardiovascular disease in Canada	2007	Hackam, Daniel G. and Leiter, Lawrence A. and Yan, Andrew T. and Yan, Raymond T. and Mendelsohn, Aurora and Tan, Mary and Zavodni, Louis and Chen, Richard and Tsang, Jennifer L. and Kundi, Anjali and Lin, Peter J. and Fitchett, David H. and Langer, Anatoly and Goodman, Shaun G.		Not related HRQL
[Sport and exercise in prevention and therapy of cardiovascular diseases]	2021	Hacke, Claudia and Weisser, Burkhard		Not related HRQL
Response to the Letter to the Editor on: Effect of yoga versus hydrotherapy training on health-related quality of life and exercise capacity in patients with heart failure: A randomized controlled study	2018	HÃ¤gglund, Eva and Hagerman, Inger and StrÃ¶mberg, Anna		Not related HRQL
[Rehabilitation in ambulatory coronary groups]	1978	Halhuber, C.		Not related HRQL
[Statins Use in Elderly Patients]	2015	Hammami, Rania and Jdidi, Jihen and Triki, Faten and Hammami, Bouthaina and Abid, Leila and Ksouda, Kamilia and Hammami, Serria and Abid, Dorra and Hentati, Mourad and Kammoun, Samir		Not related HRQL
Reintroduction of elective cardiac interventions in the era of COVID-19: the Barts experience	2021	Hamshere, Stephen and Comer, Katrina and Choudhry, Fizzah and Rathod, Krishna and Mills, Gordon and Ferguson, Gordon and Lambourne, Jonathan and Akhtar, Majid and Wragg, Andrew and Ozkor, Mick and Guttmann, Oliver and Mullen, Michael and Baumbach, Andreas and Smith, Elliot and Mathur, Anthony and Jones, Dan		Not related HRQL
Rationale and design of the Improving Care for Cardiovascular Disease in China (CCC) project: A national effort to prompt quality enhancement for acute coronary syndrome	2016	Hao, Yongchen and Liu, Jing and Liu, Jun and Smith, Sidney C., Jr. and Huo, Yong and Fonarow, Gregg C. and Ma, Changsheng and Ge, Junbo and Taubert, Kathryn A. and Morgan, Louise and Guo, Yang and Zhang, Qian and Wang, Wei and Zhao, Dong		Not related HRQL
Psychological assessment during cardiac rehabilitation	2005	Harrison, Rowena		Not related HRQL
Cardiovascular health informatics: risk screening and intervention	2012	Hartley, Craig J. and Naghavi, Morteza and Parodi, Oberdan and Pattichis, Constantinos S. and Poon, Carmen C. Y. and Zhang, Yuan-Ting		Not related HRQL
Exercise training improves overall physical fitness and quality of life in older women with coronary artery disease: just keep on moving?	2004	Hassan, Walid and Fawzy, Mohamed Eid		Not related HRQL
Improving cardiovascular disease risk communication in NHS Health Checks: a qualitative study	2019	Hawking, Meredith K. D. and Timmis, Adam and Wilkins, Fae and Potter, Jessica L. and Robson, John		Not related HRQL
Role of physical training in heart failure with preserved ejection fraction	2012	Haykowsky, Mark and Brubaker, Peter and Kitzman, Dalane		Not related HRQL
Hybrid cardiac rehabilitation - The state of the science and the way forward	2021	Heindl, Brittain and Ramirez, Luke and Joseph, Luke and Clarkson, Stephen and Thomas, Randal and Bittner, Vera		Not related HRQL
Hyperoxic interval training in chronic obstructive pulmonary disease patients with oxygen desaturation at peak exercise	2010	Helgerud, J. and BjÃ¸rgen, S. and Karlsen, T. and Husby, V. S. and Steinshamn, S. and Richardson, R. S. and Hoff, J.		Not related HRQL
Characterizing Particulate Generation During Cardiopulmonary Rehabilitation Classes With Patients Wearing Procedural Masks	2021	Helgeson, Scott A. and Taylor, Bryan J. and Lim, Kaiser G. and Lee, Augustine S. and Niven, Alexander S. and Patel, Neal M.		Not related HRQL
Exercise training as a therapeutic modality	1976	Hellerstein, H. K.		Not related HRQL
[Participation in cardiac rehabilitation after coronary bypass surgery: good news, bad news]	2012	Henkin, Yaakov		Not related HRQL
Impact of cardiac rehabilitation participation on patient-reported lifestyle changes one year after myocardial infarction	2020	Hermann, Matthias and Witassek, Fabienne and Erne, Paul and Eberli, Franz and Muller, Olivier and Roffi, Marco and Maggiorini, Marco and Radovanovic, Dragana and Rickli, Hans		Not related HRQL
Ventricular arrhythmias in rehabilitated and nonrehabilitated post-myocardial infarction patients with left ventricular dysfunction	1993	Hertzeanu, H. L. and Shemesh, J. and Aron, L. A. and Aron, A. L. and Peleg, E. and Rosenthal, T. and Motro, M. and Kellermann, J. J.		Not related HRQL
Exercise physiology in cardiovascular diseases	1991	Hiatt, W. R.		Not related HRQL
Characteristics, Therapeutic Needs, and Scope of Patients With a Continuous-Flow Left Ventricular Device Entering Cardiac Rehabilitation: A RETROSPECTIVE ANALYSIS	2019	Hildebrandt, Anke and Willemsen, Detlev and Reiss, Nils and Bartsch, Petra and Schmidt, Thomas and Bjarnason-Wehrens, Birna		Not related HRQL
Improving patient outcomes by pooling resources (the Texas Heart Care Partnership experience)	2000	Hillert, B. and Remonte, S. and Rodgers, G. and Yancy, C. W. and Kaul, A. F.		Not related HRQL
Catheter ablation of atrial fibrillation: current status, techniques, outcomes and challenges	2018	Hindricks, Gerhard and Sepehri Shamloo, Alireza and Lenarczyk, RadosÅ‚aw and Kalarus, Zbigniew and Arya, Arash and Kircher, Simon and Darma, Angeliki and Dagres, Nikolaos		Not related HRQL
Exercise training in chronic heart failure: improving skeletal muscle O2 transport and utilization	2015	Hirai, Daniel M. and Musch, Timothy I. and Poole, David C.		Not related HRQL
Elevating body termperature to reduce low-grade inflammation: a welcome strategy for those unable to exercise?	2020	Hoekstra, Sven P. and Bishop, Nicolette C. and Leicht, Christof A.		Not related HRQL
Clinical implications of the BARI 2D and COURAGE trials: the evolving role of percutaneous coronary intervention	2010	Holper, Elizabeth M. and Addo, Tayo		Not related HRQL
Effectiveness of Theory-Based Health Information Technology Interventions on Coronary Artery Disease Self-Management Behavior: A Clinical Randomized Waitlist-Controlled Trial	2021	Hong, Pei-Chen and Chen, Kuan-Jung and Chang, Yue-Cune and Cheng, Shu-Meng and Chiang, Hui-Hsun		Not related HRQL
Relation among body mass index, exercise training, and outcomes in chronic systolic heart failure	2011	Horwich, Tamara B. and Broderick, Samuel and Chen, Leway and McCullough, Peter A. and Strzelczyk, Theresa and Kitzman, Dalane W. and Fletcher, Gerald and Safford, Robert E. and Ewald, Gregory and Fine, Lawrence J. and Ellis, Stephen J. and Fonarow, Gregg C.		Not related HRQL
Reducing readmissions for congestive heart failure	2001	Hoyt, R. E. and Bowling, L. S.		Not related HRQL
[Health services should be promoted to improve cardiovascular prevention and rehabilitation in China]	2014	Hu, Dayi		Not related HRQL
Costs and effectiveness of cardiac rehabilitation for dialysis patients following coronary bypass	2008	Huang, Yijian and Zhang, Rebecca and Culler, Steven D. and Kutner, Nancy G.		Not related HRQL
Physical activity to reduce mortality risk	2017	Hupin, David and Edouard, P. and Gremeaux, V. and Garet, M. and Celle, S. and Pichot, V. and Maudoux, D. and BarthÃ©lÃ©my, J. C. and Roche, F.		Not related HRQL
The cost-effectiveness of aspirin versus cyclooxygenase-2-selective inhibitors for colorectal carcinoma chemoprevention in healthy individuals	2004	Hur, Chin and Simon, Lee S. and Gazelle, G. Scott		Not related HRQL
Left ventricular hypertrophy as protective factor after bypass grafting	2018	Iannuzzi, Gian Luca and Maniscalco, Mauro and Elia, Andrea and Scognamiglio, Anna and Furgi, Giuseppe and Rengo, Franco		Not related HRQL
Experimental Evidences Supporting the Benefits of Exercise Training in Heart Failure	2017	Ichige, Marcelo H. A. and Pereira, Marcelo G. and Brum, PatrÃ­cia C. and Michelini, Lisete C.		Not related HRQL
[Impact of cardiac rehabilitation programs on coronary risk profile]	2007	Ilarraza LomelÃ­, Hermes		Not related HRQL
Military cardiac rehabilitation	1992	Ineson, N.		Not related HRQL
Calcium channel blockers and coronary heart disease	2005	Inzitari, Marco and Di Bari, Mauro and Marchionni, NiccolÃ²		Not related HRQL
[Role of controlled physical activity as a method of therapy in patients with heart failure after invasive treatment of angina pectoris]	2014	IrzmaÅ„ski, Robert and Kapusta, Joanna and Kowalski, Jan		Not related HRQL
Life's Simple 7 Approach to Atrial Fibrillation Prevention	2018	Isakadze, Nino and B, Pratik and B, Sandesara and Patel, Riyaz and Baer, Jefferson and Isiadinso, Ijeoma and Alonso, Alvaro and Lloyd, Michael and Sperling, Laurence		Not related HRQL
The Heart Failure "Pandemic" in Japan: Reconstruction of Health Care System in the Highly Aged Society	2019	Isobe, Mitsuaki		Not related HRQL
[Need for a long-term program in the follow-up of anti-lipid treatment following coronary artery surgery?]	1995	Israelsson, B. and Stagmo, M. and Alm, C. and Cline, C. and Westin, L. and Willenheimer, R. and Carlsson, R.		Not related HRQL
Improvement in physiological outcomes and health-related quality of life following cardiac rehabilitation in patients with acute myocardial infarction	2004	Izawa, Kazuhiro and Hirano, Yasuyuki and Yamada, Sumio and Oka, Koichiro and Omiya, Kazuto and Iijima, Setsu		Not related HRQL
[Multicomponent physical exercise program: Vivifrail]	2019	Izquierdo, Mikel		Not related HRQL
Reliability of the Scale of Barriers for Cardiac Rehabilitation in the Colombian Population	2021	JÃ¡come HortÃºa, Adriana Marcela and Angarita-Fonseca, Adriana and Villamizar Jaimes, Carmen Juliana and MartÃ­nez MarÃ­n, Rocio Del Pilar and Dutra de Souza, Hugo Celso and de Paula Facioli, TÃ¡bata and SÃ¡nchez-Delgado, Juan Carlos		Not related HRQL
Re: racial disparities in access to cardiac rehabilitation	2007	Jain, Nitin B. and Katz, Jeffrey N.		Not related HRQL
Development and Usability Evaluation of Web-Based Telerehabilitation Platform for Patients After Myocardial Infarction	2019	Jameie, Saba and Haybar, Habib and Aslani, Azam and Saadat, Maryam		Not related HRQL
The concept of sustainability and the use of outcome indicators. A case study to continue a successful health counselling intervention	2008	Jansen, Maria and Harting, Janneke and Ebben, Nicole and Kroon, Bram and Stappers, Jan and Van Engelshoven, Esther and de Vries, Nanne		Not related HRQL
Coping with methodological dilemmas; about establishing the effectiveness of interventions in routine medical practice	2006	Jansen, Yvonne J. F. M. and Bal, Roland and Bruijnzeels, Marc and Foets, Marleen and Frenken, Rianne and de Bont, Antoinette		Not related HRQL
Health-related quality of life in patients with coronary heart disease after residential vs ambulatory cardiac rehabilitation	2009	Jegier, Anna and Jegier, Anna and Szmigielska, Katarzyna and Bilinska, Maria and Brodowski, Lechoslaw and Galaszek, Michal and Mrozek, Pawel and Olszewska, Barbara and Piotrowski, Wieslaw and Przywarska, Izabela and Rybicki, Jerzy and Zielinska, Dominika		Not related HRQL
Physical exercise as therapy to fight against the mental and physical consequences of COVID-19 quarantine: Special focus in older people	2020	JimÃ©nez-PavÃ³n, David and Carbonell-Baeza, Ana and Lavie, Carl J.		Not related HRQL
Understanding Prevention and Management of Coronary Heart Disease Among Chinese Immigrants and Their Family Carers: A Socioecological Approach	2020	Jin, Kai and Neubeck, Lis and Koo, Fung and Ding, Ding and Gullick, Janice		Not related HRQL
Effects of brief self-exercise education on the management of chronic low back pain: A community-based, randomized, parallel-group pragmatic trial	2021	Jinnouchi, Hiroshige and Matsudaira, Ko and Kitamura, Akihiko and Kakihana, Hironobu and Oka, Hiroyuki and Hayama-Terada, Mina and Yamagishi, Kazumasa and Kiyama, Masahiko and Iso, Hiroyasu		Not related HRQL
Reporting the cost-effectiveness of interventions with nonsignificant effect differences: example from a trial of secondary prevention of coronary heart disease	2003	Johnston, Katharine and Gray, Alastair and Moher, Michael and Yudkin, Patricia and Wright, Lucy and Mant, David		Not related HRQL
Using survival analysis to explore female cardiac rehabilitation program adherence	2001	Jones, C. A. and Valle, M. and Manring, S.		Not related HRQL
Dietary counseling is an important component of cardiac rehabilitation	2005	Jonnalagadda, Satya S.		Not related HRQL
Economics of drug treatment: for which patients is it costeffective to lower cholesterol?	2001	JÃ¶nsson, B.		Not related HRQL
[Results of circulatory disease detection during prophylactic medical examination of the adult population: the first two years' experience]	2016	Kalinina, A. M. and Ipatov, P. V. and Kushunina, D. V. and Egorov, V. A. and Drozdova, L. Yu and Boytsov, S. A.		Not related HRQL
The importance of healthy lifestyle behaviors in the prevention of cardiovascular disease	2021	Kaminsky, Leonard A. and German, Charles and Imboden, Mary and Ozemek, Cemal and Peterman, James E. and Brubaker, Peter H.		Not related HRQL
Efficacy of the cardiac rehabilitation program in patients with end-stage heart failure, heart transplant patients, and left ventricular assist device recipients	2013	Karapolat, H. and Engin, C. and Eroglu, M. and Yagdi, T. and Zoghi, M. and Nalbantgil, S. and Durmaz, B. and KirazlÄ±, Y. and Ozbaran, M.		Not related HRQL
Functional electrical stimulation of lower limbs in patients with chronic heart failure	2010	Karavidas, Apostolos and Arapi, Sophia M. and Pyrgakis, Vlassios and Adamopoulos, Stamatis		Not related HRQL
Quality-of-life changes following the completion of phase II cardiac rehabilitation	2005	Kardis, Penny and Bruce, Amy and Michaels, Joan and Barnett, Scott D.		Not related HRQL
Detection of unexpected ischaemia due to left main disease during tele-rehabilitation using 12-lead electrocardiogram monitoring: a case report	2019	Katzburg, Sara and Dor-Haim, Horesh and Weiss, Abraham Teddy and Leibowitz, David		Not related HRQL
[Quality of life studies in nursing science (1). Quality of life studies in cardiovascular diseases]	1992	Kayaba, K. and Igarashi, M.		Not related HRQL
BENEFIT for all: An ecosystem to facilitate sustained healthy living and reduce the burden of cardiovascular disease	2019	Keesman, Mike and Janssen, Veronica and Kemps, Hareld and Hollander, Monika and Reimer, Wilma Scholte Op and Gemert-Pijnen, Lisette van and Hoes, Arno and Kraaij, Wessel and Chavannes, Niels and Atsma, Douwe and Kraaijenhagen, Roderik and Evers, Andrea		Not related HRQL
The role of exercise therapy in patients with impaired ventricular function and chronic heart failure	1987	Kellermann, J. J.		Not related HRQL
Recommendations on how to provide cardiac rehabilitation services during the COVID-19 pandemic	2020	Kemps, H. M. C. and Brouwers, R. W. M. and Cramer, M. J. and Jorstad, H. T. and de Kluiver, E. P. and Kraaijenhagen, R. A. and Kuijpers, P. M. J. C. and van der Linde, M. R. and de Melker, E. and Rodrigo, S. F. and Spee, R. F. and Sunamura, M. and Vromen, T. and Wittekoek, M. E.		Not related HRQL
High-intensity track and field training in a cardiac rehabilitation program	2012	Kennedy, Kathleen and Adams, Jenny and Cheng, Dunlei and Berbarie, Rafic F.		Not related HRQL
Acute Predict: a clinician-led cardiovascular disease quality improvement project (Predict-CVD 12)	2010	Kerr, Andrew J. and Looi, Jen Li and Garofalo, Daniel and Wells, Sue and McLachlan, Andy		Not related HRQL
The potential for high-intensity interval training to reduce cardiometabolic disease risk	2012	Kessler, Holly S. and Sisson, Susan B. and Short, Kevin R.		Not related HRQL
Effects of exercise training on chronotropic incompetence in patients with heart failure	1999	Keteyian, S. J. and Brawner, C. A. and Schairer, J. R. and Levine, T. B. and Levine, A. B. and Rogers, F. J. and Goldstein, S.		Not related HRQL
Role and benefits of exercise in the management of patients with heart failure	2010	Keteyian, Steven J. and Fleg, Jerome L. and Brawner, Clinton A. and PiÃ±a, Ileana L.		Not related HRQL
Quality of life assessment for chronic stable angina	2003	Kim, Catherine and Bernstein, Steven J.		Not related HRQL
Cardiac rehabilitation in an adolescent with DiGeorge Syndrome	2017	Kim, Dong-Joo and Lee, Ka-Young and Choe, Yuri and Han, Jae-Young and Choi, In-Sung		Not related HRQL
Spontaneous Coronary-Artery Dissection	2020	Kim, Esther S. H.		Not related HRQL
Psychosocial components of cardiac recovery and rehabilitation attendance	2001	King, K. M. and Humen, D. P. and Smith, H. L. and Phan, C. L. and Teo, K. K.		Not related HRQL
[Therapeutic aspects in coronary cardiac patients who suffer from sexual dysfunction in a cardiac rehabilitation program]	2006	Klein, Rivka and Bar-On, Elcahnan and Klein, Jacob and Benbenishty, Rami		Not related HRQL
Secondary prevention: is inpatient rehabilitation effective or are lifestyle changes to be replaced by drugs?	2001	Klein, W. W.		Not related HRQL
Long-term cardiovascular conditions: the role of primary care	2011	Knapton, Mike and Lewin, Robert Jp and Doherty, Patrick J.		Not related HRQL
Postoperative management following heart transplantation	1999	Kobashigawa, J. A.		Not related HRQL
The University of California at Los Angeles experience in heart transplantation	1998	Kobashigawa, J. A. and Laks, H. and Marelli, D. and Moriguchi, J. D. and Hamilton, M. A. and Fonarow, G. and Hage, A. and Kawata, N.		Not related HRQL
The benefit of graded physical exercise in chronic heart failure	1992	Koch, M. and Douard, H. and Broustet, J. P.		Not related HRQL
Safety and feasibility of a telemonitoring-guided exercise program in patients receiving cardiac resynchronization therapy	2021	Koike, Asami and Sobue, Yoshihiro and Kawai, Mayumi and Yamamoto, Masaru and Banno, Yukina and Harada, Mashide and Kiyono, Ken and Watanabe, Eiichi		Not related HRQL
The cost-effectiveness of implementing a new guideline for cardiovascular risk management in primary care in the Netherlands	2009	Kok, Linda and Engelfriet, Peter and Jacobs-van der Bruggen, Monique A. M. and Hoogenveen, Rudolf T. and Boshuizen, Hendriek C. and Verschuren, Monique W. M.		Not related HRQL
Cardiovascular prevention: components, levels, early origins, and metrics	2014	Kones, Richard and Rumana, Umme		Not related HRQL
Cost-Effectiveness Analysis of Non-Statin Lipid-Modifying Agents for Secondary Cardiovascular Disease Prevention Among Statin-Treated Patients in Thailand	2019	Kongpakwattana, Khachen and Ademi, Zanfina and Chaiyasothi, Thanaputt and Nathisuwan, Surakit and Zomer, Ella and Liew, Danny and Chaiyakunapruk, Nathorn		Not related HRQL
Modelling the cost-effectiveness of PCSK9 inhibitors vs. ezetimibe through LDL-C reductions in a Norwegian setting	2018	Korman, Max and WislÃ¸ff, TorbjÃ¸rn		Not related HRQL
[Role of a local therapeutic service in the timely identification, treatment, and rehabilitation of patients with coronary heart disease]	2010	Korzhenkov, N. P. and Kuzichkina, S. F. and Shcherbakova, N. A.		Not related HRQL
Implementation of Cardiovascular Disease Prevention Guidelines in Clinical Practice-Can We Do Better?	2015	Kotseva, Kornelia		Not related HRQL
Central and peripheral adaptations to physical training in patients with end-stage renal disease	2001	Kouidi, E. J.		Not related HRQL
Exercise training in heart transplantation	2021	Kourek, Christos and Karatzanos, Eleftherios and Nanas, Serafim and Karabinis, Andreas and Dimopoulos, Stavros		Not related HRQL
Clopidogrel versus aspirin in patients with atherothrombosis: a CAPRIE-based cost-effectiveness model for Greece	2012	Kourlaba, Georgia and Fragoulakis, Vassilis and Maniadakis, Nikos		Not related HRQL
Large Trial Finds Yoga Boosts Quality of Life and Return to Activity and Adds to Emerging Evidence for Rehabilitation Alternatives	2019	Kuehn, Bridget M.		Not related HRQL
[Physical activity in the treatment and rehabilitation of chronic diseases]	2015	Kujala, Urho and Kukkonen-Harjula, Katriina and Tikkanen, Heikki		Not related HRQL
High and low contact frequency cardiac rehabilitation programmes elicit similar improvements in cardiorespiratory fitness and cardiovascular risk factors	2014	LaHaye, Stephen A. and Lacombe, Shawn P. and Koppikar, Sahil and Lun, Grace and Parsons, Trisha L. and Hopkins-Rosseel, Diana		Not related HRQL
Comparing the benefits of diet and exercise in the treatment of dyslipidemia	2002	Lalonde, Lyne and Gray-Donald, Katherine and Lowensteyn, Ilka and Marchand, Sylvie and Dorais, Marc and Michaels, George and Llewellyn-Thomas, Hilary A. and O'Connor, Annette and Grover, Steven A.		Not related HRQL
Tai Chi training for patients with coronary heart disease	2008	Lan, Ching and Chen, Ssu-Yuan and Wong, May-Kuen and Lai, Jin-Shin		Not related HRQL
Aspirin and platelet adenosine diphosphate receptor antagonists in acute coronary syndromes and percutaneous coronary intervention: Role in therapy and strategies to overcome resistance	2008	Depta, J. P. and Bhatt, D. L.		Not related HRQL
Nursing care in a complicated heart failure: A case report	2016	Derya, T. and Esra, A. and Burcu, B. K.		Not related HRQL
Exploring the experience of using a web-based cardiac rehabilitation programme in a primary care angina population: a qualitative studyDevi, R., Carpenter, C., Powell, J., & Singh, S	2014	Devi, R., Carpenter, C., Powell, J., & Singh, S
"Rehabilitation" after PCI: Nonsense or the only way to achieve lasting results?	2010	Di Mario, C. and Piepoli, M. F.		Not related HRQL
Improving Provider Adherence to Guideline Recommendations in Heart Failure	2018	Di Palo, K. E. and PiÃ±a, I. L. and Ventura, H. O.		Not related HRQL
Cardiac device infection: to extract or not to extract, that is the question	2020	Dias Ferreira Reis, J. P. and Mano, T. and Valente, B. and Monteiro, A. and Silva Cunha, P. and Oliveira, M. and Pereira Da Silva, T. and Soares, R. and Rio, P. and Moura Branco, L. and Ferreira, R.		Not related HRQL
An Executive Summary of the Physical Therapist Clinical Practice Guideline for the Management of Individuals with Heart Failure	2022	Dias, K. J. and Shoemaker, M. J. and Lefebvre, K. M. and Heick, J. D. and Collins, S. M.		Not related HRQL
Breast radiotherapy-related cardiotoxicity. When, how, why. risk prevention and control strategies	2021	DÃ­az-Gavela, A. A. and Figueiras-Graillet, L. and Luis, Ã M. and Segura, J. S. and CiÃ©rvide, R. and PeÃ±alver, E. C. and CouÃ±ago, F. and Arenas, M. and LÃ³pez-FernÃ¡ndez, T.		Not related HRQL
Update on clopidogrel and dual anti-platelet therapy: Neurology	2006	Diener, H. C.		Not related HRQL
Implantable Cardioverter-Defibrillators	2003	DiMarco, J. P.		Not related HRQL
Heart health for our people by our people: A culturally appropriatewa CR program	2011	Dimera, L. and Jonesb, J. and Dowling, T. and Cheethamd, C. and Maioranae, A. and Smitha, J.		Not related HRQL
Lipid and other management to improve arterial disease and survival in end stage renal disease	2017	Dimmitt, S. B. and Martin, J. H.		Not related HRQL
Statin dose based on limited evidence	2015	Dimmitt, S. B. and Stampfer, H. G. and Moran, A. and Scartozzi, M. and Warren, J. B.		Not related HRQL
Effects of exercise and physical activity on depression	2011	Dinas, P. C. and Koutedakis, Y. and Flouris, A. D.		Not related HRQL
549 Seven Vessel Spontaneous Coronary Artery Dissection and Concurrent TGA After an Emotional Trigger: A Case Study	2020	Dind, A. and Papadopoulos, N. and Caspari, P.		Not related HRQL
Cost-Effectiveness of Aspirin Adherence for Secondary Prevention of Cardiovascular Events	2018	Djatche, L. M. and Varga, S. and Lieberthal, R. D.		Not related HRQL
Effectiveness of cardiac rehabilitation among older patients after acute myocardial infarction	2015	Doll, J. A. and Hellkamp, A. and Thomas, L. and Ho, P. M. and Kontos, M. C. and Whooley, M. A. and Boyden, T. F. and Peterson, E. D. and Wang, T. Y.		Not related HRQL
Assessment of hostility in patients with coronary heart disease	2000	Donker, F. J. S. and Breteler, M. H. M. and Van der Staak, C. P. F.		Not related HRQL
The power is in the numbers: Using collaboration and a data registry to answer our burning questions regarding fetal cardiac intervention	2015	Donofrio, M. T.		Not related HRQL
Aerobic Exercise Effects on Quality of Life and Psychological Distress after an Implantable Cardioverter Defibrillator	2020	Dougherty, C. M. and Burr, R. L. and Kudenchuk, P. J. and Glenny, R. W.		Not related HRQL
Minimizing complications following stent implantation: Outcomes and follow-up	2013	Douglas, C. J. and Applegate, R. J.		Not related HRQL
Cardiovascular health in the developing world: community perceptions from Carriacou, Grenada	2008	Dozier, A. and Block, R. and Levy, D. and Dye, T. D. and Pearson, T. A.		Not related HRQL
728 Estimating the Health Loss Due to Poor Engagement with Cardiac Rehabilitation in Australia	2020	Driscoll, A. and Hinde, S. and Harrison, A. and Bojke, L. and Doherty, P.		Not related HRQL
ACCF/AHA/AMA-PCPI 2011 performance measures for adults with coronary artery disease and hypertension: A report of the american college of cardiology foundation/American heart association task force on performance measures and the American medical association-physician consortium for performance i...	2011	Drozda, J. and Messer, J. V. and Spertus, J. and Abramowitz, B. and Alexander, K. and Beam, C. T. and Bonow, R. O. and Burkiewicz, J. S. and Crouch, M. and Goff, D. C. and Hellman, R. and James, T. and King, M. L. and MacHado, E. A. and Ortiz, E. and O'Toole, M. and Persell, S. D. and Pines, J. M. and Rybicki, F. J. and Sadwin, L. B. and Sikkema, J. D. and Smith, P. K. and Torcson, P. J. and Wong…		Not related HRQL
Hospital quality improvement initiative for patients with acute coronary syndromes in China a cluster randomized, controlled trial	2014	Du, X. and Gao, R. and Turnbull, F. and Wu, Y. and Rong, Y. and Lo, S. and Billot, L. and Hao, Z. and Ranasinghe, I. and Iedema, R. and Kong, L. and Hu, D. and Lin, S. and Shen, W. and Huang, D. and Yang, Y. and Ge, J. and Han, Y. and Lv, S. and Ma, A. and Gao, W. and Patel, A.		Not related HRQL
Secondary prevention of ischemic cerebral accidents	2001	Ducrocq, X.		Not related HRQL
From volume to value? can a value-based approach help deliver the ambitious aims of the NHS cardiovascular disease outcomes strategy?	2014	Dunbar-Rees, R. and Panch, T. and Dancy, M.		Not related HRQL
Gender differences in the pathophysiology, clinical presentation, and outcomes of ischemic heart failure	2012	Dunlay, S. M. and Roger, V. L.		Not related HRQL
Exploring the feasibility and effectiveness of a novel community based programme for cardiac rehabilitation in the west of Ireland	2019	Dunne, D. and Keegan, D. and Gibson, I. and Seery, S. and Harris, A. and Hall, P. and Crowley, J.		Not related HRQL
Cardiovascular outcomes and proprotein convertase subtilisin/kexin type 9 inhibitors: Current data and future prospects	2020	Duprez, D. A. and Handelsman, Y. and Koren, M.		Not related HRQL
Telephone calls from nurses can improve symptoms, anxiety, and knowledge among ICD recipients	2005	Duru, F.		Not related HRQL
Cardiovascular ischemic event rates in outpatients with symptomatic atherothrombosis or risk factors in the United States: Insights from the REACH registry	2009	Eagle, K. A. and Hirsch, A. T. and Califf, R. M. and Alberts, M. J. and Steg, P. G. and Cannon, C. P. and Brennan, D. M. and Bhatt, D. L.		Not related HRQL
Long-term supplementation with multivitamins and minerals did not improve male US physicians' cardiovascular health or prolong their lives	2013	Ebbing, M. and Vollset, S. E.		Not related HRQL
Recovery from chronotropic incompetence during phase II cardiac rehabilitation contributes to the better future cardiovascular prognosis	2017	Ehara, M. and Shibata, K. and Kameshima, M. and Konaka, M. and Fujiyama, H. and Katoh, M. and Yamada, S. and Higashida, Y. and Shimada, A.		Not related HRQL
Octogenarians in interventional cardiology: Feasibility and safety of functional and nutritional assessments for a new patient group in cardiac rehabilitation	2020	Eichler, S. and Hadzic, M. and VÃ¶ller, H. and Salzwedel, A.		Not related HRQL
Advances in cardiac rehabilitation: Cardiac rehabilitation after transcatheter aortic valve implantation	2016	Eichler, S. and VÃ¶ller, H.		Not related HRQL
The evolving role of medical therapy for chronic stable angina	2008	Eid, F. and Boden, W. E.		Not related HRQL
Exercise at the extremes: The amount of exercise to reduce cardiovascular events	2016	Eijsvogels, T. M. H. and Molossi, S. and Lee, D. C. and Emery, M. S. and Thompson, P. D.		Not related HRQL
An Evidence-Based Perspective on Movement and Activity Following Median Sternotomy	2019	El-Ansary, D. and LaPier, T. K. and Adams, J. and Gach, R. and Triano, S. and Katijjahbe, M. A. and Hirschhorn, A. D. and Mungovan, S. F. and Lotshaw, A. and Cahalin, L. P.		Not related HRQL
Blood gases response to different breathing modalities in phase i of cardiac rehabilitation program after coronary artery bypass graft	2011	El-Kader, S. M. A.		Not related HRQL
Impact of gender in patients with acute coronary syndrome	2009	El-Menyar, A. A. and Al Suwaidi, J.		Not related HRQL
LDL-C-lowering therapies reduce major vascular events in patients aged â‰¥75 y	2021	Elgendy, I. Y. and Elshazly, M. B.		Not related HRQL
Editorial: Are the pleiotropic effects of drugs used for the prevention of cardiovascular disease clinically relevant?	2009	Elisaf, M. and Liberopoulos, E. N.		Not related HRQL
Ambulatory Ventricular Assist Device Patient Management	2018	Elliott, T. and Edwards, L. G.		Not related HRQL
Synthesizing lessons learned from get with the guidelines: The value of disease-based registries in improving quality and outcomes	2013	Ellrodt, A. G. and Fonarow, G. C. and Schwamm, L. H. and Albert, N. and Bhatt, D. L. and Cannon, C. P. and Hernandez, A. F. and Hlatky, M. A. and Luepker, R. V. and Peterson, P. N. and Reeves, M. and Smith, E. E.		Not related HRQL
Hepatic encephalopathy due to liver cirrhosis	2015	Ellul, M. A. and Gholkar, S. A. and Cross, T. J.		Not related HRQL
Components of cardiac rehabilitation other than exercise	1993	Emery, C. F.		Not related HRQL
Long-term supplementation with multivitamins and minerals did not improve male US physicians' cardiovascular health or prolong their lives	2013	Ebbing, M. and Vollset, S. E.		Not related HRQL
Editorial: Are the pleiotropic effects of drugs used for the prevention of cardiovascular disease clinically relevant?	2009	Elisaf, M. and Liberopoulos, E. N.		Not related HRQL
Adiponectin isoforms and cardiovascular disease: The epidemiological evidence has just begun	2008	Empana, J. P.		Not related HRQL
Patient preferences for home-based versus hospital-based cardiac rehabilitation	2005	Grace, S. L., McDonald, J., Fishman, D., & Caruso, V.
Recovery patterns and lifestyle changes after coronary angioplasty: the patient's perspective	1998	Gulanick, M., Bliley, A., Perino, B., & Keough, V.
Quality of life after heart and heart-lung transplantation	2001	Hummel, M., Michauk, I., Hetzer, R., & Fuhrmann, B.
When what is taken for granted disappears”: women’s experiences and perceptions after a cardiac event	2020	Elisabet Hellem, P. T., & Kari Anette Bruusgaard PT, M
Benefits of physical training on exercise capacity, inspiratory muscle function, and quality of life in patients with ventricular assist devices long-term postimplantation	2011	Laoutaris, Ioannis D. and Dritsas, Athanasios and Adamopoulos, Stamatis and Manginas, Athanassios and Gouziouta, Aggeliki and Kallistratos, Manolis S. and Koulopoulou, Maria and Voudris, Vasilis and Cokkinos, Dennis V. and Sfirakis, Petros		Not related HRQL
[Non-medical and non-instrumental therapy in heart failure]	2010	Laprerie, Anne-Laure and Trochu, Jean-NoÃ«l		Not related HRQL
Human-robot sensor interface for cardiac rehabilitation	2017	Lara, Juan S. and Casas, Jonathan and Aguirre, Andres and Munera, Marcela and Rincon-Roncancio, Monica and Irfan, Bahar and Senft, Emmanuel and Belpaeme, Tony and Cifuentes, Carlos A.		Not related HRQL
Benefits of cardiac rehabilitation in the elderly	2004	Lavie, Carl J. and Milani, Richard		Not related HRQL
Effects of cardiac rehabilitation programs on exercise capacity, coronary risk factors, behavioral characteristics, and quality of life in a large elderly cohort	1995	Lavie, C. J. and Milani, R. V.		Not related HRQL
Effects of cardiac rehabilitation and exercise training programs in patients > or = 75 years of age	1996	Lavie, C. J. and Milani, R. V.		Not related HRQL
Benefits of cardiac rehabilitation and exercise training in elderly women	1997	Lavie, C. J. and Milani, R. V.		Not related HRQL
Benefits of cardiac rehabilitation and exercise training programs in elderly coronary patients	2001	Lavie, C. J. and Milani, R. V.		Not related HRQL
Cardiac rehabilitation and depression	2004	Lavie, Carl J. and Milani, Richard V.		Not related HRQL
Effects of cardiac rehabilitation and exercise training programs in women with depression	1999	Lavie, C. J. and Milani, R. V. and Cassidy, M. M. and Gilliland, Y. E.		Not related HRQL
Cardiopulmonary Rehabilitation, Exercise Training, and Preventive Cardiology: An Overview of a Decade of Research at the Ochsner Heart and Vascular Institute: Presented in part at Grand Rounds, Research Series, Ochsner Medical Institutions, May 17, 1999	1999	Lavie, C. J. and Milani, R. V. and Cassidy, M. M. and Gilliland, Y. E. and Bernal, J. A.		Not related HRQL
[Electrical treatment in heart failure]	2010	Leclercq, Christophe and Mabo, Philippe and Daubert, Claude		Not related HRQL
The successful implantation of continuous-flow left ventricular assist device as a destination therapy in Korea: echocardiographic assessment	2014	Lee, Ga Yeon and Park, Sung-Ji and Kim, Sujin and Choi, Namgyung and Jeong, Dong Seop and Jeon, Eun-Seok and Lee, Young Tak		Not related HRQL
Cost-effectiveness analysis of rivaroxaban plus aspirin versus aspirin alone in secondary prevention among patients with chronic cardiovascular diseases	2021	Lee, Mei-Chuan and Liao, Chia-Te and Toh, Han Siong and Chou, Chih-Chen and Chang, Wei-Ting and Chen, Zhih-Cherng and Wu, Wen-Shiann and Yu, Tsung and Strong, Carol		Not related HRQL
Controlled randomized trial of walking exercise with positive education on cardiovascular fitness and happiness in retired older adults	2019	Lee, Tony Szu-Hsien and Hung, Chia-Chun and Lin, Chao-Kuang and Chiang, Hui-Hsun		Not related HRQL
[Cardiac rehabilitation in patients with heart failure--is there a treatment beyond pharmacotherapy, surgery and device implantation?]	2011	Lefkovits, Michael		Not related HRQL
Responses to exercise training in patients with heart failure. Analysis by oxygen transport steps	2021	Legendre, Antoine and Moatemri, Feriel and Kovalska, Oksana and Balice-Pasquinelli, Maria and Blanchard, Jean-Christophe and Lamar-Tanguy, Aurelia and Ledru, FranÃ§ois and Cristofini, Pascal and Iliou, Marie-Christine		Not related HRQL
Exercise training in patients with pulmonary and systemic hypertension: A unique therapy for two different diseases	2018	Leggio, Massimo and Fusco, Augusto and Limongelli, Giorgio and Sgorbini, Luca		Not related HRQL
Exercise Capacity Characterization and Physical Activity Intensification Should Be Priorities in HeartÂ FailureÂ Patients	2019	Leggio, Massimo and Tiberti, Cristina and Armeni, Massimo and Limongelli, Giorgio and Mazza, Andrea		Not related HRQL
Diabetic complications and their implications on health care in Asia	2000	Leung, G. M. and Lam, K. S.		Not related HRQL
Application of Tai Chi in stage â…¡ cardiac rehabilitation after acute myocardial infarction: A case series	2021	Li, Liuying and Zheng, Gang and Zhu, Fengya and Che, Deya		Not related HRQL
[Novel approaches to assessment of rehabilitative-preventive quality measures in patients with ischemic heart disease]	2009	Liamina, N. P. and Kotel'nikova, E. V. and Karpova, E. S.		Not related HRQL
Cost-Effectiveness of Evolocumab Therapy for Myocardial Infarction: The Chinese Healthcare Perspective	2021	Liang, Zhe and Chen, Qi and Yang, Fei and Yan, Xianliang and Zhang, Xuehui and Chen, Xue and Fang, Fang and Zhao, Quanming		Not related HRQL
Addressing current challenges to cardiac rehabilitation care	2003	Liehr, Patricia and Leaverton, Rhonda and Yepes, Armando and Frazier, Lorraine and Fuentes, Francisco		Not related HRQL
[Diversity of the local voluntary associations' involvement in cardiovascular disease prevention and health promotion programmes with respect to their mission]	2005	Lignowska, Izabella		Not related HRQL
Effects of intermittent exercise on biomarkers of cardiovascular risk in night shift workers	2015	Lim, Seung-Taek and Min, Seok-Ki and Kwon, Yoo-Chan and Park, Sang-Kab and Park, Hyuntae		Not related HRQL
[The myocardial infarction group: secondary prevention in primary health care for the aged is needed]	1996	Lind, J.		Not related HRQL
From 4S to IDEAL: the health economics of the statin trials	2009	Lindgren, Peter and JÃ¶nsson, Bengt		Not related HRQL
Cardiovascular Involvement in Transthyretin Cardiac Amyloidosis	2022	Lioncino, Michele and Monda, Emanuele and Palmiero, Giuseppe and Caiazza, Martina and Vetrano, Erica and Rubino, Marta and Esposito, Augusto and Salerno, Gemma and Dongiglio, Francesca and D'Onofrio, Barbara and Verrillo, Federica and Cerciello, Giuseppe and Manganelli, Fiore and Pacileo, Giuseppe and Bossone, Eduardo and Golino, Paolo and CalabrÃ², Paolo and Limongelli, Giuseppe		Not related HRQL
Exercise Exerts Its Beneficial Effects on Acute Coronary Syndrome: Clinical Evidence	2017	Liu, Zhuyuan and Gu, Huanyu and Dai, Qiying and Wang, Hongbao and Yao, Jianhua and Zhou, Lei		Not related HRQL
Organizing cardiovascular preventive care in general practice: determinants of a successful intervention	2002	Lobo, Claudia M. and Frijling, Bernard D. and Hulscher, Marlies E. J. L. and Braspenning, JozÃ© C. and Grol, Richard P. T. M. and Prins, Ad and van der Wouden, Johannes C.		Not related HRQL
The heart of the matter: the effects of humor on well-being during recovery from cardiovascular disease	2014	Lockwood, Nicholas L. and Yoshimura, Stephen M.		Not related HRQL
Costs and consequences of clopidogrel versus aspirin for secondary prevention of ischaemic events in (high-risk) atherosclerotic patients in Sweden: a lifetime model based on the CAPRIE trial and high-risk CAPRIE subpopulations	2010	Logman, J. Floris S. and Heeg, Bart M. S. and Herlitz, Johan and van Hout, Ben A.		Not related HRQL
Gender differences in motivations and perceived effects of Mind-Body Therapy (MBT) practice and views on integrative cardiac rehabilitation.	2012	O’Hagan, F. T., Coutu, M. F., Thomas, S. G., & Mertens, D. J.	Yes		Yes			Yes. Wrong Outcome.
[Risk reduction in cardiovascular diseases by physical activity]	2012	LÃ¶llgen, H. and LÃ¶llgen, D.		Not related HRQL
Developing a culturally based cardiac rehabilitation program: the HELA study	2012	Look, Mele A. and Kaholokula, Joseph Keawe and Carvhalo, Amy and Seto, Todd and de Silva, Mapuana		Not related HRQL
Effects of a worksite program to improve the cardiovascular health of female health care workers	2015	Low, Vivian and Gebhart, Bonnie and Reich, Christine		Not related HRQL
Cancer-related fatigue: can exercise physiology assist oncologists?	2003	LucÃ­a, Alejandro and Earnest, Conrad and PÃ©rez, Margarita		Not related HRQL
Cardiac rehabilitation in older adults: Apropos yet significantly underutilized	2022	Lutz, Andrew H. and Forman, Daniel E.		Not related HRQL
Aging and exercise performance	1986	Mahler, D. A. and Cunningham, L. N. and Curfman, G. D.		Not related HRQL
[Research priorities and research topics for cardiovascular nursing: the Swiss Research Agenda for Nursing]	2008	Mahrer-Imhof, Romy and Imhof, Lorenz		Not related HRQL
Effects of cardiac rehabilitation and exercise programs on exercise capacity, coronary risk factors, behavior, and quality of life in patients with coronary artery disease	1997	Maines, T. Y. and Lavie, C. J. and Milani, R. V. and Cassidy, M. M. and Gilliland, Y. E. and Murgo, J. P.		Not related HRQL
Dietary approaches to the treatment of obesity	2011	Makris, Angela and Foster, Gary D.		Not related HRQL
[Modem inhibitor angiotensin-converting enzyme zofenopril in the primary and secondary prevention of cardiovascular disease]	2014	Maksimov, M. L. and Dralova, O. V. and Ermolaeva, A. S.		Not related HRQL
Exercise and COPD: therapeutic responses, disease-related outcomes, and activity-promotion strategies	2013	Maltais, FranÃ§ois		Not related HRQL
Diagnostic Implications in the Aftermath of the ISCHEMIA Trial	2020	Mancini, G. B. John and Boden, William E.		Not related HRQL
Resistance versus aerobic exercise training in chronic heart failure	2012	Mandic, Sandra and Myers, Jonathan and Selig, Steve E. and Levinger, Itamar		Not related HRQL
Cardiovascular disease on a global scale: defining the path forward for research and practice	2007	Mark, Daniel B. and Van de Werf, Frans J. and Simes, R. John and White, Harvey D. and Wallentin, Lars C. and Califf, Robert M. and Armstrong, Paul W.		Not related HRQL
International Study of Comparative Health Effectiveness with Medical and Invasive Approaches (ISCHEMIA) trial: Rationale and design	2018	Maron, David J. and Hochman, Judith S. and O'Brien, Sean M. and Reynolds, Harmony R. and Boden, William E. and Stone, Gregg W. and Bangalore, Sripal and Spertus, John A. and Mark, Daniel B. and Alexander, Karen P. and Shaw, Leslee and Berger, Jeffrey S. and Ferguson, T. Bruce, Jr. and Williams, David O. and Harrington, Robert A. and Rosenberg, Yves		Not related HRQL
[Rehabilitation in ischemic cardiopathy. Is it fantasy or reality? Secondary prevention]	1989	Maroto Montero, J. M.		Not related HRQL
Future burden of cardiovascular disease in Australia: impact on health and economic outcomes between 2020 and 2029	2021	Marquina, Clara and Talic, Stella and Vargas-Torres, Sandra and Petrova, Marjana and Abushanab, Dina and Owen, Alice and Lybrand, Sean and Thomson, David and Liew, Danny and Zomer, Ella and Ademi, Zanfina		Not related HRQL
Plant stanol esters are potentially cost-effective in the prevention of coronary heart disease in men: Bayesian modelling approach	2007	Martikainen, Janne A. and Ottelin, Anne-Mari and Kiviniemi, Vesa and Gylling, Helena		Not related HRQL
Rehabilitation program in adult congenital heart disease patients with pulmonary hypertension	2010	MartÃ­nez-Quintana, EfrÃ©n and Miranda-CalderÃ­n, Guillermo and Ugarte-Lopetegui, Arantza and RodrÃ­guez-GonzÃ¡lez, Fayna		Not related HRQL
Endocrine Challenges in Patients with Continuous-Flow Left Ventricular Assist Devices	2021	Martucci, Gennaro and Pappalardo, Federico and Subramanian, Harikesh and Ingoglia, Giulia and Conoscenti, Elena and Arcadipane, Antonio		Not related HRQL
Relationship Between Reverse Remodeling and Cardiopulmonary Exercise Capacity in Heart Failure Patients Undergoing Cardiac Resynchronization Therapy	2016	Mastenbroek, Mirjam H. and Van't Sant, Jetske and Versteeg, Henneke and Cramer, Maarten J. and Doevendans, Pieter A. and Pedersen, Susanne S. and Meine, Mathias		Not related HRQL
Validating an automated outcomes surveillance application using data from a terminated randomized, controlled trial (OPUS [TIMI-16])	2007	Matheny, Michael E. and Morrow, David A. and Ohno-Machado, Lucila and Cannon, Christopher P. and Resnic, Frederic S.		Not related HRQL
A Purchaser's Guide to Clinical Preventive Services: a tool to improve health care coverage for prevention	2008	Matson Koffman, Dyann M. and Lanza, Andrew and Phillips Campbell, Kathryn		Not related HRQL
Quality of life in cardiovascular disease	1990	Mayou, R.		Not related HRQL
Early rehabilitation after myocardial infarction	1981	Mayou, R. and MacMahon, D. and Sleight, P. and Florencio, M. J.		Not related HRQL
Elective inguinal herniorrhaphy after myocardial infarction	1984	McAuley, C. E. and Watson, C. G.		Not related HRQL
Treatment strategies for peripheral artery disease	2009	McCann, Andrew B. and Jaff, Michael R.		Not related HRQL
Screening, diagnosis and treatment of iron deficiency in chronic heart failure: putting the 2016 European Society of Cardiology heart failure guidelines into clinical practice	2018	McDonagh, Theresa and Damy, Thibaud and Doehner, Wolfram and Lam, Carolyn S. P. and Sindone, Andrew and van der Meer, Peter and Cohen-Solal, Alain and Kindermann, Ingrid and Manito, Nicolas and Pfister, Otmar and PohjantÃ¤hti-Maaroos, Hanna and Taylor, Jackie and Comin-Colet, Josep		Not related HRQL
Management of patients with refractory angina: Canadian Cardiovascular Society/Canadian Pain Society joint guidelines	2012	McGillion, Michael and Arthur, Heather M. and Cook, Allison and Carroll, Sandra L. and Victor, J. Charles and L'Allier, Philippe L. and Jolicoeur, E. Marc and Svorkdal, Nelson and Niznick, Joel and Teoh, Kevin and Cosman, Tammy and Sessle, Barry and Watt-Watson, Judy and Clark, Alexander and Taenzer, Paul and Coyte, Peter and Malysh, Louise and Galte, Carol and Stone, James		Not related HRQL
Effects of exercise training in patients with heart failure: the Exercise Rehabilitation Trial (EXERT)	2002	McKelvie, Robert S. and Teo, Koon K. and Roberts, Robin and McCartney, Neil and Humen, Dennis and Montague, Terence and Hendrican, Katie and Yusuf, Salim		Not related HRQL
Schizophrenia, poor physical health and physical activity: evidence-based interventions are required to reduce major health inequalities	2013	McNamee, Lily and Mead, Gillian and MacGillivray, Steve and Lawrie, Stephen M.		Not related HRQL
Improving cardiovascular care through outpatient cardiac rehabilitation: an analysis of payment models that would improve quality and promote use	2014	Mead, Holly and Grantham, Sarah and Siegel, Bruce		Not related HRQL
Modifiable risk factors control and its relationship with 1 year outcomes after coronary artery bypass surgery: insights from the REACH registry	2008	Mehta, Rajendra H. and Bhatt, Deepak L. and Steg, Ph Gabriel and Goto, Shinya and Hirsch, Alan T. and Liau, Chiau-Suong and RÃ¶ther, Joachim and Wilson, Peter W. F. and Richard, Alain-Jean and Eagle, Kim A. and Ohman, E. Magnus		Not related HRQL
Physical activity, exercise and rheumatoid arthritis: Effectiveness, mechanisms and implementation	2018	Metsios, George S. and Kitas, George D.		Not related HRQL
Aquatic therapies in patients with compromised left ventricular function and heart failure	2008	Meyer, Katharina and Leblanc, Marie-Claude		Not related HRQL
An alternative approach for exercise prescription and efficacy testing in patients with chronic heart failure: a randomized controlled training study	2005	Meyer, Tim and GÃ¶rge, GÃ¼nter and Schwaab, Bernhard and Hildebrandt, Katharina and Walldorf, Jens and SchÃ¤fer, Christine and Kindermann, Ingrid and Scharhag, JÃ¼rgen and Kindermann, Wilfried		Not related HRQL
Outcome assessment in cardiac rehabilitation	1992	Michel, T. H.		Not related HRQL
[Sexual activity in ischemic heart disease. Risk and therapeutic possibilities]	2001	Mickley, H. and Agner, E. and SaunamÃ¤ki, K. and BÃ¸tker, H. E.		Not related HRQL
The role of exercise training in peripheral arterial disease	2007	Milani, Richard V. and Lavie, Carl J.		Not related HRQL
Care of the patient after valve intervention	2022	Millar, Lynne Martina and Lloyd, Guy and Bhattacharyya, Sanjeev		Not related HRQL
Moving from evidence to practice in the care of patients who have acute coronary syndrome	2006	Miller, Kelly L. and Pollack, Charles V., Jr. and Peterson, Eric D.		Not related HRQL
Health Benefits of Tai Chi Exercise: A Guide for Nurses	2020	Miller, Sally M. and Hui-Lio, Cindy and Taylor-Piliae, Ruth E.		Not related HRQL
The 2013 Canadian Cardiovascular Society Heart Failure Management Guidelines Update: focus on rehabilitation and exercise and surgical coronary revascularization	2014	Moe, Gordon W. and Ezekowitz, Justin A. and O'Meara, Eileen and Howlett, Jonathan G. and Fremes, Steve E. and Al-Hesayen, Abdul and Heckman, George A. and Ducharme, Anique and Estrella-Holder, Estrellita and Grzeslo, Adam and Harkness, Karen and Lepage, Serge and McDonald, Michael and McKelvie, Robert S. and Nigam, Anil and Rajda, Miroslaw and Rao, Vivek and Swiggum, Elizabeth and Virani, Sean an…		Not related HRQL
Differences in Societal Participation Across Diagnostic Groups: Secondary Analyses of 8 Studies Using the Utrecht Scale for Evaluation of Rehabilitation-Participation	2021	Mol, Tanja I. and van Bennekom, Coen A. and Schepers, Vera P. and Ter Hoeve, Nienke and Kruitwagen-van Reenen, Esther T. and Visser-Meily, Johanna M. and Post, Marcel W.		Not related HRQL
Aerobic interval training reduces blood pressure and improves myocardial function in hypertensive patients	2012	Molmen-Hansen, Harald Edvard and Stolen, Tomas and Tjonna, Arnt Erik and Aamot, Inger Lise and Ekeberg, Inga Schjerve and Tyldum, Gjertrud Aunet and Wisloff, Ulrik and Ingul, Charlotte Bjork and Stoylen, Asbjorn		Not related HRQL
Exercise as a treatment modality for congestive heart failure	2002	Monchamp, Travis and Frishman, William H.		Not related HRQL
The implications of physical activity in patients with chronic heart failure	2004	Mondoa, Catherine T.		Not related HRQL
Eliminating out-of-pocket drug costs may improve outcomes after myocardial infarction--but at what cost to Medicare?	2008	Moran, Andrew and Goldman, Lee		Not related HRQL
Critical roles of inflammation in atherosclerosis	2019	Moriya, Junji		Not related HRQL
Neuropsychological functioning among cardiac rehabilitation patients	1999	Moser, D. J. and Cohen, R. A. and Clark, M. M. and Aloia, M. S. and Tate, B. A. and Stefanik, S. and Forman, D. E. and Tilkemeier, P. L.		Not related HRQL
[Return to work after cardiologic rehabilitation]	2003	MÃ¼ller-Nordhorn, Jacqueline and Gehring, JÃ¼rgen and Kulig, Michael and Binting, Sylvia and Klein, Gernot and Gohlke, Helmut and VÃ¶ller, Helnz and Bestehorn, Kurt and Krobot, Karl J. and Willich, Stefan N.		Not related HRQL
Physical works and cardiovascular disease--effect of exercise on the heart and current state of exercise therapy in Japan	1989	Murayama, M.		Not related HRQL
Anxiety and depression after coronary artery bypass graft surgery: most get better, some get worse	2008	Murphy, Barbara M. and Elliott, Peter C. and Higgins, Rosemary O. and Le Grande, Michael R. and Worcester, Marian U. C. and Goble, Alan J. and Tatoulis, James		Not related HRQL
Walking: the first steps in cardiovascular disease prevention	2010	Murtagh, Elaine M. and Murphy, Marie H. and Boone-Heinonen, Janne		Not related HRQL
Saving the patient with post-ACS cardiogenic shock	2013	Mwesige, J. and Uriel, N. and Singh, M. and Prasad, H. and Stapleton, D. and Kaluski, E.		Not related HRQL
Getting to the heart of the matter: an ethnography of emotions and emotion regulation in cardiac rehabilitation	2019	Meredith, S. J., Wagstaff, C. R., & Dicks, M.	Yes		Yes		Yes
Cardiac rehabilitation: participating in an exercise program in a quest to survive	1999	Mitchell, R., Muggli, M., & Sato, A	Yes		Yes		Yes
Principles of exercise prescription for patients with chronic heart failure	2008	Myers, Jonathan		Not related HRQL
The lived experience of individuals in cardiac rehabilitation who have a positive outlook on their cardiac recovery	2017	Nadarajah, S. R., Buchholz, S. W., Wiegand, D	Yes		Yes		Yes
Adaptations in autonomic function during exercise training in heart failure	2008	Negrao, Carlos Eduardo and Middlekauff, Holly R.		Not related HRQL
The relationship of Alexithymia with anxiety-depression-stress, quality of life, and social support in Coronary Heart Disease (A psychological model)	2014	Nekouei, Zohreh Khayyam and Doost, Hamid Taher Neshat and Yousefy, Alireza and Manshaee, Gholamreza and Sadeghei, Masoumeh		Not related HRQL
To change or not to change - That is the question: A qualitative study of lifestyle changes following acute myocardial infarction	2018	Nicolai, J., Müller, N., Noest, S., Wilke, S., Schultz, J. H., Gleißner, C. A	Yes		Yes		Yes
Growth hormone for risk stratification and effects of therapy in acute myocardial infarction	2015	Ng, Leong L. and Bhandari, Sanjay S. and Sandhu, Jatinderpal K. and Quinn, Paulene A. and Squire, Iain B. and Davies, Joan E. and Struck, Joachim and Bergmann, Andreas and Jones, Donald J. L.		Not related HRQL
Effects of a simple cardiac rehabilitation program on improvement of self-reported physical activity in atrial fibrillation - Data from the RACE 3 study	2020	Nguyen, Bao Oanh and Wijtvliet, E. P. J. Petra and Hobbelt, Anne H. and De Vries, Simone I. M. and Smit, Marcelle D. and Tieleman, Robert G. and Van Veldhuisen, Dirk Jan and Crijns, Harry J. G. M. and Van Gelder, Isabelle C. and Rienstra, Michiel		Not related HRQL
A citywide evaluation of identification of risk factors for cardiovascular disease in emergency department patients complaining of chest pain	2002	Nguyen, H. X. and Tenner, T. E. and Jenkins, L. A. and Hansen, H. Andrew, 2nd and Lutherer, L. O.		Not related HRQL
[Intramural rehabilitation following infarction]	1991	Niederhauser, H. U.		Not related HRQL
Work Reintegration and Cardiovascular Disease: Medical and Rehabilitation Influences	2012	O’Hagan, F. T., Coutu, M. F., Thomas, S. G., & Mertens,	Yes		Yes			Yes. Wrong outcome
Effect of yoga training on the tinnitus induced distress	2019	NiedziaÅ‚ek, I. and Raj-Koziak, D. and Milner, R. and Wolak, T. and Ganc, M. and WÃ³jcik, J. and Gos, E. and SkarÅ¼yÅ„ski, H. and SkarÅ¼yÅ„ski, P. H.		Not related HRQL
Sudden cardiac arrest secondary to cardiac amyloidosis in a young woman with cryopyrin-associated periodic syndrome	2015	Endo, K. and Suzuki, A. and Sato, K. and Shiga, T.		Not related HRQL
Cardiac rehabilitation: A five-year follow up investigation into psychic function, resumption of work, smoking habits and athletic activities	1984	Erdman, R. A. M. and Duivenvoorden, H. J. and Verhage, F.		Not related HRQL
Management of gastrointestinal bleeding in patients with cirrhosis	2016	Ertel, A. E. and Chang, A. L. and Kim, Y. and Shah, S. A.		Not related HRQL
Predicting and preventing sudden cardiac death	2011	Estes Iii, N. A. M.		Not related HRQL
Interventions to support return-to-work for patients with coronary heart disease	2013	Euler, U. and Wegewitz, U. E. and Schmitt, J. and Adams, J. and van Dijk, J. L. and Seidler, A.		Not related HRQL
Walking towards personalized medicine in pulmonary rehabilitation: Comorbidities and COPD	2016	Evans, R. A.		Not related HRQL
Lipid-lowering agents	2013	Ewang-Emukowhate, M. and Wierzbicki, A. S.		Not related HRQL
Cardiovascular risk reduction: What do recent trials with rosuvastatin tell us?	2009	Fabbri, G. and Maggioni, A. P.		Not related HRQL
If cardiac patients benefit from statins, why not commonly prescribe them and follow up their use?	2001	Falger, P. R. J.		Not related HRQL
Effects of cardiac rehabilitation on blood pressure, exercise capacity and quality of life in elderly after myocardial infarction	2014	Fallavollita, L. and Marsili, B. and Castelli, S. and Cucchi, F. and Santillo, E. and Marini, L. and Balestrini, F.		Not related HRQL
Atrioventricular node reentrant tachycardia (AVNRT) after mitral valvuloplasty during cardiac rehabilitation	2012	Fallavollita, L. and Santillo, E. and Marini, L. and Balestrini, F.		Not related HRQL
Portable pneumatic biventricular driver for the thoratec ventricular assist device	1997	Farrar, D. J. and Buck, K. E. and Coulter, J. H. and Kupa, E. J.		Not related HRQL
Rehabilitation after TAVI compared to surgical aortic valve replacement	2014	FauchÃ¨re, I. and Weber, D. and Maier, W. and Altwegg, L. and LÃ¼scher, T. F. and GrÃ¼nenfelder, J. and Nowak, A. and TÃ¼ller, D. and Genoni, M. and Falk, V. and Hermann, M.		Not related HRQL
Influenza vaccination or treatment for influenza-associated myocardial infarction	2012	Fedson, D. S.		Not related HRQL
Rethinking the Meaning of Palliation in Heart Failure	2020	Fedson, S.		Not related HRQL
Updated geriatric cardiology guidelines of the Brazilian society of cardiology â€“ 2019	2019	Feitosa-Filho, G. S. and Peixoto, J. M. and Pinheiro, J. E. S. and Neto, A. A. and de Albuquerque, A. L. T. and Cattani, Ã C. and Nussbacher, A. and Camarano, A. A. and Sichinels, A. H. and Sousa, A. C. S. and Filho, A. C. A. and Gravina, C. F. and Filho, D. C. S. and Pitthan, E. and Costa, E. F. A. and Duarte, E. D. R. and Freitas, E. V. and Moriguchi, E. H. and Mesquita, E. T. and Fernandes, F…		Not related HRQL
Inappropriate sinus tachycardia: Current therapeutic options	2012	FemenÃ­a, F. and Baranchuk, A. and Morillo, C. A.		Not related HRQL
Update on preventive cardiology and rehabilitation	2012	FernÃ¡ndez-Bobadilla, E. and GarcÃ­a-Porrero, E. and Luengo-FernÃ¡ndez, E. and Casasnovas-Lenguas, J. A.		Not related HRQL
Nutrition education materials from cardiac short stay units are lacking information to guide and motivate weight loss	2017	Ferreira, L. and Miller, K. and Botelho, R. and Dutra, E.		Not related HRQL
Should we prescribe physical activity in Fontan as a conventional therapy?	2018	Festa, P. and Ait Ali, L.		Not related HRQL
Out-of-hospital experience in patients with implantable mechanical circulatory support: Present and future trends	1997	Fey, O. and El-Banayosy, A. and Arosuglu, L. and Posival, H. and KÃ¶rfer, R.		Not related HRQL
Neuroprotective effects of statins: Evidence from preclinical and clinical studies	2012	Fisher, M. and Moonis, M.		Not related HRQL
Canadian Cardiovascular Society Consensus Conference 2002: Management of heart disease in the elderly patient	2004	Fitchett, D. and Rockwood, K. and Chan, B. T. B. and Schultz, S. and Bogaty, P. and Gillis, A. and Arnold, M. and Miller, F. and Graham, M. M. and Ghali, W. A. and Cartier, R. and Chow, C. M. and Grymonpre, R. and Ogilvie, R. and Rochon, P. and Niznick, J. and Grover, S. and Kavanah, T. and Triscott, J. and Dafoe, W. and McCartney, N. and Rodney, P. and Howlett, J.		Not related HRQL
Update to Evidence-Based Secondary Prevention Strategies After Acute Coronary Syndrome	2020	Fitchett, D. H. and Leiter, L. A. and Lin, P. and Pickering, J. and Welsh, R. and Stone, J. and Gregoire, J. and McFarlane, P. and Langer, A. and Gupta, A. and Goodman, S. G.		Not related HRQL
Key factors influencing primary health service performance in prevention of recurrent ARF and RHD	2013	Fittock, M. and Edwards, K.		Not related HRQL
Contemporary evaluation and management of lower extremity peripheral artery disease	2016	Foley, T. R. and Armstrong, E. J. and Waldo, S. W.		Not related HRQL
The global burden of atherosclerotic vascular disease: Commentary	2007	Fonarow, G. C.		Not related HRQL
Heart Failure as a Newly Approved Diagnosis for Cardiac Rehabilitation: Challenges and Opportunities	2015	Forman, D. E. and Sanderson, B. K. and Josephson, R. A. and Raikhelkar, J. and Bittner, V. and American College of Cardiology's Prevention of Cardiovascular Disease, Section		Not related HRQL
Aboriginal peoples with cardiovascular disease receive the greatest benefits from exercise training	2010	Foulds, H. J. A. and Bredin, S. S. D. and Warburton, D. E. R.		Not related HRQL
'Heart Team' decision-making for cardiac interventional procedures should take into account patients' cognitive function and frailty	2016	Fragasso, G.		Not related HRQL
Aspirin for the primary prevention of cardiovascular events: Considerations regarding the risk/benefit	2010	Franklin, B. A.		Not related HRQL
The case for cardiac rehabilitation after coronary revascularization: Achieving realistic outcome assessments	2002	Franklin, B. A. and Berra, K.		Not related HRQL
Effects of a contemporary, exercise-based rehabilitation and cardiovascular risk-reduction program on coronary patients with abnormal baseline risk factors	2002	Franklin, B. A. and Bonzheim, K. and Warren, J. and Haapaniemi, S. and Byl, N. and Gordon, N.		Not related HRQL
Cardiac Rehabilitation: Underrecognized/Underutilized	2015	Franklin, B. A. and Brinks, J.		Not related HRQL
Amount of exercise necessary for the patient with coronary artery disease	1992	Franklin, B. A. and Gordon, S. and Timmis, G. C.		Not related HRQL
Do Not Forget Physical Activity and Cardiorespiratory Fitness	2018	Franklin, B. A. and Kokkinos, P. and Lavie, C. J.		Not related HRQL
Initial clinical experience with the Jarvik 2000 implantable axial-flow left ventricular assist system	2002	Frazier, O. H. and Myers, T. J. and Gregoric, I. D. and Khan, T. and Delgado, R. and Croitoru, M. and Miller, K. and Jarvik, R. and Westaby, S.		Not related HRQL
Depression as a risk factor for adverse outcomes in coronary heart disease	2013	Freedland, K. E. and Carney, R. M.		Not related HRQL
Invited Article: Comparative effectiveness research, evidence-based medicine, and the AAN	2010	French, J. A. and England, J. D.		Not related HRQL
The editor's roundtable: The 10Q Report - Advancing women's heart health through improved research, diagnosis, and treatment	2013	Friedewald, V. E. and Hayes, S. N. and Pepine, C. J. and Roberts, W. C. and Wenger, N. K.		Not related HRQL
Exercise and health	1981	Froelicher, V.		Not related HRQL
Functional capacity and rehabilitation strategies in covid-19 patients: Current knowledge and challenges	2021	Frota, A. X. and Vieira, M. C. and Soares, C. C. S. and da Silva, P. S. and da Silva, G. M. S. and Mendes, F. S. N. S. and Mazzoli-Rocha, F. and Veloso, H. H. and da Costa, A. D. and Lamas, C. D. C. and Valete-Rosalino, C. M. and GonÃ§alves, T. R. and Costa, H. S. and Junior, L. F. R. and Mediano, M. F. F.		Not related HRQL
One-year mortality after implantable cardioverter-defibrillator placement within the Veterans Affairs Health System	2020	Fudim, M. and Carlisle, M. A. and Devaraj, S. and Ajam, T. and Ambrosy, A. P. and Pokorney, S. D. and Al-Khatib, S. M. and Kamalesh, M.		Not related HRQL
Changes in serum cholesterol levels determine future risk of cardiovascular events in patients with acute coronary syndrome in the Japanese Coronary Artery Disease (JCAD) Study	2013	Fukuda, S. and Shimada, K. and Fujita, M. and Yoshiyama, M. and Yoshikawa, J. and Kohro, T. and Hayashi, D. and Yamazaki, T. and Nagai, R.		Not related HRQL
High E/eâ€² disrupts the rapid lowering of blood glucose in response to exercise training	2012	Fukuda, Y. and Yoshimura, K. and Fukuda, Y. and Fukuda, N.		Not related HRQL
Cardio-pulmonary exercise testing and echocardiography at the same time in a heart failure patient with yawns on effort	2020	Fukuta, Y. and Tanaka, S. and Tsugita, N. and Fuseya, T. and Kawaguchi, T. and Noda, T. and Magata, J. and Fukushima, K. and Arizono, S. and Segawa, T.		Not related HRQL
Long-term secondary prevention with ticagrelor for prior myocardial infarction in patients with no coronary stenting: A sub-analysis from pegasus TIMI 54	2018	Furtado, R. H. and Bhatt, D. L. and Steg, P. G. and Cohen, M. and Storey, R. F. and Im, K. W. and Sabatine, M. S. and Bonaca, M. P.		Not related HRQL
Implementation of an automated guideline monitor for secondary prevention of acute myocardial infarction	2002	Noirot, Laura A. and Blickensderfer, Amy and Christensen, Erin and Schaiff, Robyn and Kessels, Anthony and Braverman, Alan and Goldberg, Anne and Dunagan, William Claiborne and Bailey, Thomas C.		Not related HRQL
[Non-pharmacological therapy of hypertension--an overview]	1992	Nomura, G.		Not related HRQL
Implausible discussions in saturated fat 'research'; definitive solutions won't come from another million editorials (or a million views of one)	2019	Nunan, David and Mellor, Duane and Guess, Nicola and Lahart, Ian M.		Not related HRQL
Exercise Counteracts the Cardiotoxicity of Psychosocial Stress	2019	O'Keefe, Evan L. and O'Keefe, James H. and Lavie, Carl J.		Not related HRQL
Training for Longevity: The Reverse J-Curve for Exercise	2020	O'Keefe, Evan L. and Torres-Acosta, Noel and O'Keefe, James H. and Lavie, Carl J.		Not related HRQL
[Economic analysis of secondary prevention of coronary heart disease with simvastatin (Zocor) in Germany]	1997	Obermann, K. and Mattias, Graf and Schulenburg, J. M. and Mautner, G. C.		Not related HRQL
[Effects and indication of non-supervised home exercise program in patients following coronary bypass surgery and acute myocardial infarction]	1994	Ohmura, N. and Nakada, I. and Fujii, M. and Katsuki, T. and Yasu, T. and Ohwa, M. and Saito, M.		Not related HRQL
Peripheral arterial disease in older adults: management of cardiovascular disease risk factors	2006	Oka, Roberta K.		Not related HRQL
Assessing health-related quality of life: is it important when evaluation the effectiveness of cardiac rehabilitation?	2003	Oldridge, N.		Not related HRQL
Psychometric properties of four QOL instruments	2003	Oldridge, Neil and Lim, L. and Guyatt, G.		Not related HRQL
Cardiac rehabilitation and risk factor management after myocardial infarction. Clinical and economic evaluation	1997	Oldridge, N. B.		Not related HRQL
Preventive use of exercise rehabilitation after myocardial infarction	1986	Oldridge, N. B. and Jones, N. L.		Not related HRQL
The use of exercise interventions to overcome adverse effects of androgen deprivation therapy	2016	Ã˜stergren, Peter Busch and Kistorp, Caroline and BennedbÃ¦k, Finn Noe and Faber, Jens and SÃ¸nksen, Jens and Fode, Mikkel		Not related HRQL
Heartbeat: Text messaging to improve health	2017	Otto, Catherine M.		Not related HRQL
Heartbeat: exercise improves quality of life after acute myocardial infarction	2020	Otto, Catherine M.		Not related HRQL
Exercise and obesity	1986	Pacy, P. J. and Webster, J. and Garrow, J. S.		Not related HRQL
Coexistent chronic obstructive pulmonary disease and heart failure in the elderly	2008	Padeletti, Margherita and Jelic, Sanja and LeJemtel, Thierry H.		Not related HRQL
Exercise for patients with chronic disease: physician responsibility	2003	Painter, Patricia		Not related HRQL
Exercise following organ transplantation: A critical part of the routine post transplant care	2005	Painter, Patrick		Not related HRQL
Risk factors and burden of osteoarthritis	2016	Palazzo, ClÃ©mence and Nguyen, Christelle and Lefevre-Colau, Marie-Martine and Rannou, FranÃ§ois and Poiraudeau, Serge		Not related HRQL
Is exercise good or bad for arthritis in the elderly?	1994	Panush, R. S. and Holtz, H. A.		Not related HRQL
Relation of Angina Pectoris to Outcomes, Quality of Life, and Response to Exercise Training in Patients With Chronic Heart Failure (from HF-ACTION)	2016	Parikh, Kishan S. and Coles, Adrian and Schulte, Phillip J. and Kraus, William E. and Fleg, Jerome L. and Keteyian, Steven J. and PiÃ±a, Ileana L. and Fiuzat, Mona and Whellan, David J. and O'Connor, Christopher M. and Mentz, Robert J.		Not related HRQL
Outcome measurement in cardiac and pulmonary rehabilitation. AACVPR Outcomes Committee. American Association of Cardiovascular and Pulmonary Rehabilitation	1995	Pashkow, P. and Ades, P. A. and Emery, C. F. and Frid, D. J. and Houston-Miller, N. and Peske, G. and Reardon, J. Z. and Schiffert, J. H. and Southard, D. and Zu Wallack, R. L.		Not related HRQL
Central neural control of sympathetic nerve activity in heart failure following exercise training	2012	Patel, Kaushik P. and Zheng, Hong		Not related HRQL
Chronic diseases and injuries in India	2011	Patel, Vikram and Chatterji, Somnath and Chisholm, Dan and Ebrahim, Shah and Gopalakrishna, Gururaj and Mathers, Colin and Mohan, Viswanathan and Prabhakaran, Dorairaj and Ravindran, Ravilla D. and Reddy, K. Srinath		Not related HRQL
Self-reported medication use among coronary heart disease patients showed high validity compared with dispensing data	2021	Pedersen, Elisabeth and Truong, Kieu Nhi Lise and Garcia, Beate Hennie and Halvorsen, Kjell H. and Svendsen, Kristian and Eggen, Anne Elise and Waaseth, Marit		Not related HRQL
Adverse psychological outcome in women with coronary artery disease	2001	Pedersen, S. S. and Boersma, E. and Jansen, C. G. and Deckers, J. W. and Erdman, R. A. M.		Not related HRQL
[Cardiac rehabilitation "3.0": from the acute to the chronic stage. A position paper from the Italian Association for Cardiovascular Prevention and Rehabilitation (GICR-IACPR)]	2018	Pedretti, Roberto F. E. and Fattirolli, Francesco and Griffo, Raffaele and Ambrosetti, Marco and Angelino, Elisabetta and Brazzo, Silvia and CorrÃ , Ugo and Dasseni, NicolÃ² and Faggiano, Pompilio and Favretto, Giuseppe and Febo, Oreste and Ferrari, Marina and Giallauria, Francesco and Greco, Cesare and Iannucci, Manuela and La Rovere, Maria Teresa and Mallardo, Mario and Mazza, Antonio and Piepo…		Not related HRQL
[Rehabilitation after myocardial infarction or coronary surgery: elderly patients may benefit as much as the younger ones]	1998	Perk, J.		Not related HRQL
Intertester reliability of the talk test in a cardiac rehabilitation population	2014	Petersen, Annemette Krintel and Maribo, Thomas and Hjortdal, Vibeke Elisabeth and Laustsen, Susanne		Not related HRQL
Reverse Myocardial Remodeling in Hypertrophic Cardiomyopathy: Little Explored Benefit of Exercise	2021	Petto, Jefferson and De Oliveira, Edna C. and De Almeida, Raissa V. A. and De Oliveira, Alice M. and Do Amaral, Danielly S. N. and De Pinna JÃºnior, BrÃ¡ulio J. B.		Not related HRQL
[Risk of cardiological interventions]	1993	Pfisterer, M.		Not related HRQL
Medical management of stable coronary artery disease	2011	Pflieger, Matthew and Winslow, Bradford T. and Mills, Kyle and Dauber, Ira M.		Not related HRQL
Cost-effective roles for nurse practitioners in secondary prevention	2005	Phillips, Robert L., Jr. and McCann, Jessica		Not related HRQL
Effect of spinal cord injury on the heart and cardiovascular fitness	1998	Phillips, W. T. and Kiratli, B. J. and Sarkarati, M. and Weraarchakul, G. and Myers, J. and Franklin, B. A. and Parkash, I. and Froelicher, V.		Not related HRQL
Exercise training in heart failure	2005	Piepoli, Massimo F.		Not related HRQL
Statement on cardiopulmonary exercise testing in chronic heart failure due to left ventricular dysfunction: recommendations for performance and interpretation. Part I: definition of cardiopulmonary exercise testing parameters for appropriate use in chronic heart failure	2006	Piepoli, Massimo F. and CorrÃ , Ugo and Agostoni, Pier Giuseppe and Belardinelli, Romualdo and Cohen-Solal, Alain and Hambrecht, Rainer and Vanhees, Luc		Not related HRQL
Exercise intolerance in chronic heart failure: mechanisms and therapies. Part II	2010	Piepoli, Massimo F. and Guazzi, Marco and Boriani, Giuseppe and Cicoira, Mariantonietta and CorrÃ , Ugo and Dalla Libera, Luciano and Emdin, Michele and Mele, Donato and Passino, Claudio and Vescovo, Giorgio and Vigorito, Carlo and Villani, Giovanni and Agostoni, Piergiuseppe		Not related HRQL
Exercise intolerance in chronic heart failure: mechanisms and therapies. Part I	2010	Piepoli, Massimo F. and Guazzi, Marco and Boriani, Giuseppe and Cicoira, Mariantonietta and CorrÃ , Ugo and Dalla Libera, Luciano and Emdin, Michele and Mele, Donato and Passino, Claudio and Vescovo, Giorgio and Vigorito, Carlo and Villani, Giovanni Q. and Agostoni, Piergiuseppe		Not related HRQL
Behavioral intervention, nutrition, and exercise trials in heart failure	2011	PiÃ±a, Ileana L. and Oghlakian, Gerard and Boxer, Rebecca		Not related HRQL
Much potential but many unanswered questions for high-intensity intermittent exercise training for patients with heart failure	2015	Pinkstaff, Sherry O.		Not related HRQL
The Affordable Care Act: new opportunities for cardiac rehabilitation in the workplace?	2014	Pinkstaff, Sherry O. and Arena, Ross and Myers, Jonathan and Kaminsky, Leonard and Briggs, Paige and Forman, Daniel E. and Patel, Mahesh J. and Cahalin, Lawrence P.		Not related HRQL
Cardiac rehabilitation following myocardial infarction	2008	Piotrowicz, Ryszard and Wolszakiewicz, Jadwiga		Not related HRQL
Potential and limitations of health policy to improve coronary heart disease prevention and to reduce the burden of disease: A Russian experience	2018	Pogosova, Nana and Oganov, Rafael and Saner, Hugo and Suvorov, Sergey and Sokolova, Olga		Not related HRQL
[Psychosocial Aspects in Cardiac Rehabilitation: From Theory to Practice. A Position Paper From the Cardiac Rehabilitation Section of The European Association of Cardiovascular Prevention and Rehabilitation of the European Society of Cardiology]	2015	Pogosova, N. and Saner, H. and Pedersen, S. S. and Cupples, M. E. and Mc Gee, H. and Hofer, S. and Doyle, F. and Schmid, J. P. and Prevention, V. O. N. Kanel On Behalf Of The Cardiac Rehabilitation Section Of The European Associ... and Rehabilitation Of The European Society Of Cardiology, R.		Not related HRQL
Psychosocial aspects in cardiac rehabilitation: From theory to practice. A position paper from the Cardiac Rehabilitation Section of the European Association of Cardiovascular Prevention and Rehabilitation of the European Society of Cardiology	2015	Pogosova, Nana and Saner, Hugo and Pedersen, Susanne S. and Cupples, Margaret E. and McGee, Hannah and HÃ¶fer, Stefan and Doyle, Frank and Schmid, Jean-Paul and von KÃ¤nel, Roland		Not related HRQL
[The comparative analysis of the influence of the supervised exercise training and home-based exercise training on the psychological status of the following coronary artery bypass grafting]	2017	Pomeshkina, S. A. and Loktionova, E. B. and Bezzubova, V. A. and Arkhipova, N. V. and Borovik, I. Ðœ and Barbarash, O. L.		Not related HRQL
[Health schools for patients with chronic cardiac insufficiency (innovative technologies)]	2010	Potapov, A. P. and MalishevskiÄ­, M. V. and Zol'nikova, N. E. and ZhvavyÄ­, P. N. and Kostolomova, G. A. and Sidorenko, E. I. and Chesalina, S. D. and Klevtsova, T. V. and Ippolitova, Iu A. and Sharipov, V. A.		Not related HRQL
Exercise for Athletes With Inflammatory Arthritis	2018	Powell, Amy P. and English, Joy		Not related HRQL
[Physical activity and exercise in chronic heart failure]	2020	PreÃŸler, Axel		Not related HRQL
Comparison of self-reported and objectively measured levels of sitting and physical activity and associations with markers of health in cardiac rehabilitation patients	2019	Prince, Stephanie A. and Reid, Robert D. and Reed, Jennifer L.		Not related HRQL
Cost-effectiveness of cholesterol-lowering therapies according to selected patient characteristics	2000	Prosser, L. A. and Stinnett, A. A. and Goldman, P. A. and Williams, L. W. and Hunink, M. G. and Goldman, L. and Weinstein, M. C.		Not related HRQL
Barriers to cardiac rehabilitation access of older heart failure patients and strategies for better implementation	2016	Pulignano, Giovanni and Tinti, Maria Denitza and Del Sindaco, Donatella and Tolone, Stefano and Minardi, Giovanni and Lax, Antonio and Uguccioni, Massimo		Not related HRQL
Improving rural health: HeartSmart--an opportunity for family physician community involvement	1993	Pye, J. and O'Loughlin, C. and Dodson, R. and Pye, L.		Not related HRQL
The implantable cardioverter-defibrillator: does everybody need one?	2001	Raj, S. R. and Sheldon, R. S.		Not related HRQL
Improvement in rheumatic fever and rheumatic heart disease management and prevention using a health centre-based continuous quality improvement approach	2013	Ralph, Anna P. and Fittock, Marea and Schultz, Rosalie and Thompson, Dale and Dowden, Michelle and Clemens, Tom and Parnaby, Matthew G. and Clark, Michele and McDonald, Malcolm I. and Edwards, Keith N. and Carapetis, Jonathan R. and Bailie, Ross S.		Not related HRQL
Aspirin, clopidogrel, or both for secondary prevention of coronary disease	2003	Ramsey, Scott D.		Not related HRQL
[Physical exercise, an effective treatment of catabolism in skeletal muscles in chronic heart failure]	2004	Rasmusen, Hanne Kruuse and Kjaer, Michael		Not related HRQL
Impact of implantable cardioverter-defibrillator therapy on a secondary prevention population	2013	Rathod, Ankit and Badheka, Apurva and Deshmukh, Abhishek		Not related HRQL
Cardiac Rehabilitation in German Speaking Countries of Europe-Evidence-Based Guidelines from Germany, Austria and Switzerland LLKardReha-DACH-Part 1	2021	Rauch, Bernhard and Salzwedel, Annett and Bjarnason-Wehrens, Birna and Albus, Christian and Meng, Karin and Schmid, Jean-Paul and Benzer, Werner and Hackbusch, Matthes and Jensen, Katrin and Schwaab, Bernhard and Altenberger, Johann and Benjamin, Nicola and Bestehorn, Kurt and Bongarth, Christa and DÃ¶rr, Gesine and Eichler, Sarah and Einwang, Hans-Peter and Falk, Johannes and Glatz, Johannes and…		Not related HRQL
Rehabilitation Therapy in Older Acute Heart Failure Patients (REHAB-HF) trial: Design and rationale	2017	Reeves, Gordon R. and Whellan, David J. and Duncan, Pamela and O'Connor, Christopher M. and Pastva, Amy M. and Eggebeen, Joel D. and Hewston, Leigh Ann and Morgan, Timothy M. and Reed, Shelby D. and Rejeski, W. Jack and Mentz, Robert J. and Rosenberg, Paul B. and Kitzman, Dalane W.		Not related HRQL
[Cardiac rehabilitation with lifestyle counselling after myocardial infarction: it helps, but not everyone undergoes it]	2012	Reulings, Petra G. and van der Lans, Sylvia M.		Not related HRQL
Comments on: Effects of yoga versus hydrotherapy training on health-related quality of life and exercise capacity in patients with heart failure: A randomized controlled study	2018	Rico-MartÃ­n, Sergio and Santano-Mogena, Esperanza and Cobos-Serrano, JosÃ© L. and CalderÃ³n-GarcÃ­a, JuliÃ¡n F.		Not related HRQL
Economic Evaluation of Exercise-Based Cardiac Rehabilitation Programs for Chronic Heart Failure Patients in Colombia	2016	RincÃ³n, MÃ³nica and Rojas, Maria Ximena and Rodriguez Romero, Viviana Alejandra and Tamayo, Diana Carolina and Franco, Camilo and Castro, Hector and Brophy, James and Dennis, Rodolfo		Not related HRQL
Assessment of a physical training program in patients with myocardial infarction in a tropical country	1988	Rivas Estany, E. and Sin Chesa, C. and Ponce de LeÃ³n, O. and GutiÃ©rrez, F. and HernÃ¡ndez CaÃ±ero, A.		Not related HRQL
[Disease management programs and their use in cardiovascular diseases]	1999	RodrÃ­guez Artalejo, F. and Banegas Banegas, J. R. and Guallar-CastillÃ³n, P. and HernÃ¡ndez Vecino, R.		Not related HRQL
[Method of the assessment of patients outcome in cardiac rehabilitation by means of quality indicators--a description of the method]	2014	RÃ¶hrig, B. and Nosper, M. and Linck-Eleftheriadis, S. and Strandt, G. and Salzwedel, A. and VÃ¶ller, H.		Not related HRQL
[Outcome based center comparisons in inpatient cardiac rehabilitation - results from the EVA-RehaÂ® Cardiology project]	2015	RÃ¶hrig, B. and Salzwedel, A. and Linck-Eleftheriadis, S. and VÃ¶ller, H. and Nosper, M.		Not related HRQL
Toward a general model of health-related quality of life	1996	Romney, D. M. and Evans, D. R.		Not related HRQL
Risk prediction tools in cardiovascular disease prevention: A report from the ESC Prevention of CVD Programme led by the European Association of Preventive Cardiology (EAPC) in collaboration with the Acute Cardiovascular Care Association (ACCA) and the Association of Cardiovascular Nursing and Al...	2019	Rossello, Xavier and Dorresteijn, Jannick An and Janssen, Arne and Lambrinou, Ekaterini and Scherrenberg, Martijn and Bonnefoy-Cudraz, Eric and Cobain, Mark and Piepoli, Massimo F. and Visseren, Frank Lj and Dendale, Paul and This Paper Is, A. Co-Publication Between European Journal Of Preventive Cardiology European Heart... and European Journal Of Cardiovascular, Nursing		Not related HRQL
Hypertension telemonitoring and home-based physical training programs	2021	Ruberti, OlÃ­via Moraes and Yugar-Toledo, Juan Carlos and Moreno, Heitor and Rodrigues, Bruno		Not related HRQL
[Features of dietary treatment in patients with coronary heart disease]	2015	Rus		Not related HRQL
How big a problem is heart failure with a normal ejection fraction?	2016	Rutten, Frans H. and Clark, Andrew L. and Hoes, Arno W.		Not related HRQL
Erectile dysfunction after myocardial infarction--myth or a real problem?	2007	RuziÄ‡, Alen and PersiÄ‡, Viktor and MiletiÄ‡, Bojan and Vcev, Aleksandar and Mirat, Jure and Soldo, Ivan and Batinac, Tanja and Kovac, Tanja		Not related HRQL
Management of dyspnea in advanced pulmonary arterial hypertension	2010	Sajkov, Dimitar and Petrovsky, Nikolai and Palange, Paolo		Not related HRQL
Update on peripheral arterial disease and claudication rehabilitation	2009	Salameh, Maya J. and Ratchford, Elizabeth V.		Not related HRQL
Exercise Intolerance in Heart Failure with Preserved Ejection Fraction	2021	Salzano, Andrea and De Luca, Mariarosaria and Israr, Muhammad Zubair and Crisci, Giulia and Eltayeb, Mohamed and Debiec, Radek and Ranieri, Brigida and D'Assante, Roberta and Rega, Salvatore and D'Agostino, Anna and Mauro, Ciro and Squire, Iain B. and Suzuki, Toru and Bossone, Eduardo and Guazzi, Marco and Marra, Alberto M.		Not related HRQL
Cardiac rehabilitation following coronary artery dissection: recommendations and patient considerations	2021	Samuel, Rohit and Alfadhel, Mesfer and McAlister, Cameron and Nestelberger, Thomas and Saw, Jacqueline		Not related HRQL
[Manifestation and course of coronary heart disease in men and women--consequences for diagnosis and treatment]	2007	Saner, H.		Not related HRQL
Cochrane corner: increasing patient utilisation of cardiac rehabilitation	2020	Santiago de AraÃºjo Pio, Carolina and Chaves, Gabriela and Davies, Philippa and Taylor, Rod and Grace, Sherry L.		Not related HRQL
[Demographic trends: implications for prevention in the female population]	1997	Santos-Eggimann, B.		Not related HRQL
Chronic obstructive pulmonary disease. Major objectives of management	1993	Saroea, H. G.		Not related HRQL
[Supervised exercise training in patients with pulmonary arterial hypertension - analyses of the effectiveness and safety]	2012	Saxer, S. and Rhyner, M. and Treder, U. and Speich, R. and van Gestel, A. J. R.		Not related HRQL
Short- and long-term effects of a cardiac rehabilitation program in patients implanted with a left ventricular assist device	2021	Scaglione, Anna and Panzarino, Claudia and Modica, Maddalena and Tavanelli, Monica and Pezzano, Antonio and Grati, Paola and Racca, Vittorio and Toccafondi, Anastasia and Bordoni, Bruno and Verde, Alessandro and Cartella, Iside and Castiglioni, Paolo		Not related HRQL
[The challenge of improving evidence-based therapy adherence in the secondary prevention of coronary artery disease: the next frontier of cardiac rehabilitation]	2009	Scardi, Sabino and Mazzone, Carmine and Umari, Paolo		Not related HRQL
Effect of exercise and strength training on cardiovascular status in HIV-infected patients receiving highly active antiretroviral therapy	2003	Scevola, Daniele and Di Matteo, Angela and Lanzarini, Paolo and Uberti, Filippo and Scevola, Silvia and Bernini, Verginia and Spoladore, Greta and Faga, Angela		Not related HRQL
Claudication: treatment options for femoropopliteal disease	2011	Schillinger, Martin and Minar, Erich		Not related HRQL
Cardiac rehabilitation of a 77-year-old male runner: consideration of the athlete, not the age	2009	Schmid, Jack and Adams, Jenny and Cheng, Dunlei		Not related HRQL
[Cardiac rehabilitation and non-medical treatment of chronic heart failure (without devices)]	2018	Schmid, Jean-Paul		Not related HRQL
Adaptive Pump Speed Algorithms to Improve Exercise Capacity in Patients Supported with a Left-Ventricular Assist Device	2017	Schmidt, Thomas and Reiss, Nils and Deniz, Ezin and Feldmann, Christina and Hein, Andreas and Hoffmann, Jan-Dirk and RÃ¶besaat, Jenny Inge and Schmitto, Jan Dieter and Willemsen, Detlev and MÃ¼ller-von Aschwege, Frerk		Not related HRQL
Gender differences in recovery after coronary artery bypass graft surgery	2005	Schulz, Paula and Zimmerman, Lani and Barnason, Susan and Nieveen, Janet		Not related HRQL
Re: Effect of Sexual Function on Health-Related Quality of Life Mediated by Depressive Symptoms in Cardiac Rehabilitation. Findings of the SPARK Project in 493 Patients	2011	Seftel, Allen		Not related HRQL
Blood Pressure Screening by Outpatient Physical Therapists: A Call to Action and Clinical Recommendations	2020	Severin, Richard and Sabbahi, Ahmad and Albarrati, Ali and Phillips, Shane A. and Arena, Sara		Not related HRQL
Can Sound Public Health Policies Stem the Tide of Burgeoning Epidemic of Cardiovascular Disease in South Asians?	2021	Shams, Pirbhat and Hussain, Mohsina and Karani, Salima and Mahmood, Sana and Hasan, Alina and Siddiqi, Sameen and Virani, Salim S. and Samad, Zainab		Not related HRQL
Exercise-Based Cardiac Rehabilitation: Secondary Data Analyses of Mortality and Working Capacity in Germany, 2010â€“2017	2021	Gabrys, L. and Soff, J. and Thiel, C. and Schmidt, C. and Swart, E. and Peschke, D.		Not related HRQL
Impact of cardiac resynchronization therapy on daily physical activity in heart failure patients	2018	Gad, S. A. and Martin, S. and Kimber, S. and Williams, R. and Gulamhusein, S. and Lockwood, E. and Haennel, R. G.		Not related HRQL
Oxygen uptake in heart failure: How much, how fast?	2009	Gademan, M. G. J. and Van Der Laarse, A. and Swenne, C. A. and Van Der Wall, E. E.		Not related HRQL
Exercise-resembling effects of periodic somatosensory stimulation in heart failure	2013	Gademan, M. G. J. and Van Exel, H. J. and Van De Vooren, H. and Haest, J. C. W. and Van Pelt, J. and Van Der Laarse, A. and Cannegieter, S. C. and Lucas, C. M. H. B. and Somer, S. and Verwey, H. F. and Schalij, M. J. and Van Der Wall, E. E. and Swenne, C. A.		Not related HRQL
Medical therapy for heart failure in adult congenital heart disease: does it work?	2020	Gallego, P. and Oliver, J. M.		Not related HRQL
Omega-3 fatty acid supplementation and cardiovascular disease events [4]	2013	Galli, C. and Brenna, J. T.		Not related HRQL
Patterns of antiplatelet therapy in patients who have experienced an acute coronary event: A descriptive study in primary care	2013	Garcia Rodriguez, L. A. and Gonzalez-Perez, A. and Johansson, S. and Nagy, P. and Saez, M. E.		Not related HRQL
Trials and Tribulations: The Prevention of Variceal Rebleeding	2015	Garcia-PagÃ¡n, J. C. and Patch, D.		Not related HRQL
The features of coping behaviour in patients with coronary heart disease	2019	Gardanova, Z. and Grachyova, A. and Ilgov, V. and Burma, A. and Manina, V. and Gardanov, A.		Not related HRQL
The case for fetal cardiac intervention	2009	Gardiner, H. M.		Not related HRQL
From 'does it work?' to 'what makes it work?': The importance of making assumptions explicit when designing and evaluating behavioural interventions	2014	Gardner, B. and BrostrÃ¶m, A. and Nilsen, P. and Hrubos StrÃ¶m, H. and Ulander, M. and Fridlund, B. and SkagerstrÃ¶m, J. and Johansson, P.		Not related HRQL
Quality of life and self-efficacy: Gender and diagnoses considerations for management during cardiac rehabilitation	2003	Gardner, J. K. and McConnell, T. R. and Klinger, T. A. and Herman, C. P. and Hauck, C. A. and Laubach Jr, C. A.		Not related HRQL
Identification and treatment of patients with early COPD	2013	Garvey, C.		Not related HRQL
Quality of in-hospital care in acute coronary syndromes: It is time to close the gap	2004	Gaspoz, J. M.		Not related HRQL
Cost effectiveness of aspirin, clopidogrel, or both for secondary prevention of coronary heart disease	2002	Gaspoz, J. M. and Coxson, P. G. and Goldman, P. A. and Williams, L. W. and Kuntz, K. M. and Myriam Hunink, M. G. and Goldman, L.		Not related HRQL
Aspirin or clopidogrel for secondary prevention of cardiovascular events: Is there a winner?	2004	Gaspoz, J. M. and De Moerloose, P.		Not related HRQL
Practical Issues in the Treatment of Patients with Heart Failure	2000	Gattis, W. A.		Not related HRQL
Telemetry control-special method for monitoring of patients in cardiac surgery	2011	Gavrilova-Radeva, R. and Kisiova-Berova, E. and Angelova, S. and Nesheva, A. and Kolentsov, G.		Not related HRQL
Modeling the cost effectiveness and budgetary impact of Polypills for secondary prevention of cardiovascular disease in the United States	2019	Gaziano, T. A. and Pandya, A. and Sy, S. and Jardim, T. V. and Ogden, J. M. and Rodgers, A. and Weinstein, M. C.		Not related HRQL
Myocardial infarction: Contemporary management strategies	2007	Gelfand, E. V. and Cannon, C. P.		Not related HRQL
The boundaries of fetal cardiac intervention: Expand or tighten?	2017	Gellis, L. and Tworetzky, W.		Not related HRQL
Effects of cardiac rehabilitation on idiopathic heart failure: A case study report	2020	Gempel, S. M. and Cahalin, L. P.		Not related HRQL
Use and role of monoclonal antibodies and other biologics in preventive cardiology	2015	Gencer, B. and Laaksonen, R. and Buhayer, A. and Mach, F.		Not related HRQL
The good and bad of exercise	2017	Gencer, B. and Meyer, P.		Not related HRQL
Reasons for discontinuation of recommended therapies according to the patients after acute coronary syndromes	2015	Gencer, B. and Rodondi, N. and Auer, R. and RÃ¤ber, L. and Klingenberg, R. and Nanchen, D. and Carballo, D. and Vogt, P. and Carballo, S. and Meyer, P. and Matter, C. M. and Windecker, S. and LÃ¼scher, T. F. and Mach, F.		Not related HRQL
Practical Recommendations Relevant to the Use of Resistance Training for COVID-19 Survivors	2021	Gentil, P. and de Lira, C. A. B. and Coswig, V. and Barroso, W. K. S. and Vitorino, P. V. D. O. and Ramirez-Campillo, R. and Martins, W. and Souza, D.		Not related HRQL
Prevention of rheumatic fever and diagnosis and treatment of acute streptococcal pharyngitis: A scientific statement from the American Heart Association Rheumatic Fever,Endocarditis,and Kawasaki Disease Committee of the Council on Cardiovascular Disease in the Young,the Interdisciplinary Council ...	2009	Gerber, M. A. and Baltimore, R. S. and Eaton, C. B. and Gewitz, M. and Rowley, A. H. and Shulman, S. T. and Taubert, K. A.		Not related HRQL
To stent or not to stent? Treating angina after ISCHEMIA - The impact of the ISCHEMIA trial on the indications for angiography and revascularization in patients with stable coronary artery disease	2021	Gersh, B. J. and Bhatt, D. L.		Not related HRQL
Randomised controlled trial: Questions linger over POISE-2 and perioperative aspirin management	2014	Gerstein, N. S. and Charlton, G. A.		Not related HRQL
Endothelial dysfunction and cellular repair in heart failure with preserved ejection fraction: response to a single maximal exercise bout	2019	Gevaert, A. B. and Beckers, P. J. and Van Craenenbroeck, A. H. and Lemmens, K. and Van De Heyning, C. M. and Heidbuchel, H. and Vrints, C. J. and Van Craenenbroeck, E. M.		Not related HRQL
Safety and efficacy of high intensity interval training in a patient with acute pulmonary embolism	2020	Ghram, A. and Shafiee, A. and Soori, R. and Choobineh, S. and Niyazi, S. and Shirani, S. and Hosseinsabet, A. and WislÃ¸ff, U. and Jenab, Y.		Not related HRQL
Exercise Training: The Holistic Approach in Cardiovascular Prevention	2021	Giallauria, F. and Strisciuglio, T. and Cuomo, G. and Di Lorenzo, A. and Dâ€™Angelo, A. and Volpicelli, M. and Izzo, R. and Manzi, M. V. and Barbato, E. and Morisco, C.		Not related HRQL
Editorial to â€˜Comparison of phase 2 cardiac rehabilitation outcomes between patients after transcatheter versus surgical aortic valve replacementâ€™	2018	Giallauria, F. and Vigorito, C.		Not related HRQL
Women in menopause: Cardiovascular risk factors	2000	Giampaoli, S. and Panico, S. and Meli, P. and Conti, S. and Lo Noce, C. and Pilotto, L. and Vanuzzo, D.		Not related HRQL
Clinical Outcome of 193 Extracardiac Fontan Patients. The First 15 Years	2006	Giannico, S. and Hammad, F. and Amodeo, A. and Michielon, G. and Drago, F. and Turchetta, A. and Di Donato, R. and Sanders, S. P.		Not related HRQL
Recommendations for exercise training in chronic heart failure patients	2001	Giannuzzi, P.		Not related HRQL
Seek and you will find	2015	Gillilan, R. and Sherman, M. F. and Ahmed, S. and Puchalski, C.		Not related HRQL
The spectrum of thrombin in acute coronary syndromes	2015	Giri, S. and Jennings, L. K.		Not related HRQL
The year in non-st-segment elevation acute coronary syndrome	2010	Giugliano, R. P. and Braunwald, E.		Not related HRQL
Cardiovascular Health and Depression	2003	Glassman, A. and Shapiro, P. A. and Ford, D. E. and Culpepper, L. and Finkel, M. S. and Swenson, J. R. and Bigger, J. T. and Rollman, B. L. and Wise, T. N.		Not related HRQL
Hormone replacement therapy, yes or no? Can cardiovascular risk be reduced with hormone replacement therapy?	2006	Gohlke-BÃ¤rwolf, C.		Not related HRQL
Implantable Cardioverter Defibrillator in Patients with Coronary Artery Disease	2009	Goldenberg, I. and Moss, A. J.		Not related HRQL
The cardiac rehabilitation link: From cardiac arrest to rehabilitation and prevention	2017	GonzÃ¡lez-Salvado, V. and PenÃ£-Gil, C. and Barcala-Furelos, R. and Varela-Casal, C. and RodrÃ­guez-NÃºÃ±ez, A.		Not related HRQL
Seminar in cardiology: life after myocardial infarction (IV). Psychological disturbances after myocardial infarction	1973	Gorlich, H. D.		Not related HRQL
Exercise training in Post-CABG patients at low prognostic risk - Beyond recovery from surgery	2010	Goto, Y.		Not related HRQL
The low-density lipoprotein hypothesis: Proven again with the Improved Reduction of Outcomes: Vytorin Efficacy International Trial	2015	Gotto, A. M.		Not related HRQL
Long-term risk of death and recurrent cardiovascular events following acute coronary syndromes	2021	Gouda, P. and Savu, A. and Bainey, K. R. and Kaul, P. and Welsh, R. C.		Not related HRQL
[Clinical and cost effectiveness of rehabilitation programs including physical exercises for patients with ischemic heart disease under conditions of resort and outpatient clinics]	2010	Shikhova, E. V. and Guliaeva, S. F. and Tsarev, Iu K. and Chervotkina, L. A.		Not related HRQL
[Preventive cardiology in the Czech Republic. Present status and perspectives]	1993	Simon, J.		Not related HRQL
Clinically important change in tinnitus sensation after stapedotomy	2018	SkarÅ¼yÅ„ski, Henryk and Gos, ElÅ¼bieta and Dziendziel, Beata and Raj-Koziak, Danuta and WÅ‚odarczyk, ElÅ¼bieta A. and SkarÅ¼yÅ„ski, Piotr H.		Not related HRQL
Internet-based training of coronary artery patients: the Heart Cycle Trial	2017	Skobel, Erik and Knackstedt, Christian and Martinez-Romero, Alvaro and Salvi, Dario and Vera-Munoz, Cecilia and Napp, Andreas and Luprano, Jean and Bover, Ramon and GlÃ¶ggler, Sigrid and Bjarnason-Wehrens, Birna and Marx, Nikolaus and Rigby, Alan and Cleland, John		Not related HRQL
Cost-effectiveness of statin therapy for vascular event prevention in adults with elevated C-reactive protein: implications of JUPITER	2010	Slejko, Julia F. and Page, Robert L., 2nd and Sullivan, Patrick W.		Not related HRQL
Hypercholesterolemia and prevention of cardiovascular diseases in the light of preventive medical examinations of employees in Poland	2019	ÅšliÅ¼, Daniel and Marcinkiewicz, Andrzej and Olejniczak, Dominik and Jankowski, Piotr and Staniszewska, Anna and Mamcarz, Artur and Walusiak-Skorupa, Jolanta		Not related HRQL
[Clinical improvement after physical training in patient with severe postinfarction heart failure, who underwent prosthetic heart valve implantation and numerous coronary interventional procedures]	2012	Smolis BÄ…k, Edyta and Rymuza, Hanna and Zera, Tymoteusz and Kraska, Alicja and DÄ…browski, RafaÅ‚		Not related HRQL
Effects of a rehabilitation program on microvascular function of CHD patients assessed by near-infrared spectroscopy	2019	Soares, Rogerio N. and Murias, Juan M. and Saccone, Flavia and Puga, Leopoldo and Moreno, Gustavo and Resnik, Miguel and De Roia, Gabriela F.		Not related HRQL
Current concept in the diagnosis, treatment and rehabilitation of patients with congestive heart failure	2021	Sopek MerkaÅ¡, Ivana and SliÅ¡koviÄ‡, Ana Marija and LakuÅ¡iÄ‡, Nenad		Not related HRQL
[Cardiovascular diseases and sports]	1999	Stampfli, U. and Wagner, D. and Dubach, P.		Not related HRQL
Retrospective examination of lipid-lowering treatment patterns in a real-world high-risk cohort in the UK in 2014: comparison with the National Institute for Health and Care Excellence (NICE) 2014 lipid modification guidelines	2017	Steen, Dylan L. and Khan, Irfan and Ansell, David and Sanchez, Robert J. and Ray, Kausik K.		Not related HRQL
Sexual counselling for individuals with cardiovascular disease and their partners: a consensus document from the American Heart Association and the ESC Council on Cardiovascular Nursing and Allied Professions (CCNAP)	2013	Steinke, Elaine E. and Jaarsma, Tiny and Barnason, Susan A. and Byrne, Molly and Doherty, Sally and Dougherty, Cynthia M. and Fridlund, Bengt and Kautz, Donald D. and MÃ¥rtensson, Jan and Mosack, Victoria and Moser, Debra K.		Not related HRQL
Exercise training improves biventricular oxidative metabolism and left ventricular efficiency in patients with dilated cardiomyopathy	2003	Stolen, Kira Q. and Kemppainen, Jukka and Ukkonen, Heikki and Kalliokoski, Kari K. and Luotolahti, Matti and Lehikoinen, Pertti and HÃ¤mÃ¤lÃ¤inen, Helena and Salo, Tiina and Airaksinen, K. E. Juhani and Nuutila, Pirjo and Knuuti, Juhani		Not related HRQL
Nursing interventions for risk factor reduction	1992	Stovsky, B.		Not related HRQL
Physical functioning and rehabilitation for the cancer survivor	2013	Stubblefield, Michael D. and Schmitz, Kathryn H. and Ness, Kirsten K.		Not related HRQL
[Physical trainings in peripheral atherosclerosis: problems and ways of solution]	2013	Sumin, A. N. and Barbarash, O. L.		Not related HRQL
The Effects of Exercise and Physical Activity on Weight Loss and Maintenance	2018	Swift, Damon L. and McGee, Joshua E. and Earnest, Conrad P. and Carlisle, Erica and Nygard, Madison and Johannsen, Neil M.		Not related HRQL
Benefits of Resistance Training in Older Adults	2021	Syed-Abdul, Majid Mufaqam		Not related HRQL
Pharmaco-economic aspects of lipid-lowering therapy: is it worth the price?	1998	Szucs, T. D.		Not related HRQL
[Cost effectiveness of pravastatin in secondary coronary prevention in patients with myocardial infarct or unstable angina in Germany. An analysis on the basis of the LIPID trial]	2000	Szucs, T. D. and Berger, K. and MÃ¤rz, W. and SchÃ¤fer, J. R.		Not related HRQL
Benefits of exercise training in chronic heart failure	2009	Tabet, Jean-Yves and Meurin, Philippe and Driss, Ahmed Ben and Weber, HÃ©lÃ¨ne and Renaud, Nathalie and Grosdemouge, Anne and Beauvais, Florence and Cohen-Solal, Alain		Not related HRQL
Effect of biventricular pacing therapy in patients with dilated cardiomyopathy with severe congestive heart failure	2004	Takemoto, Masao and Sakamoto, Masato and Kawagoe, Junji and Goto, Kei and Baba, Hironori and Noma, Mitsuru and Origuchi, Hideki and Yoshimura, Hitoshi and Sese, Akira and Yamamoto, Hideo		Not related HRQL
[Frequent ventricular tachycardias: antiarrhythmic drug treatment or catheter ablation?]	2005	Tanner, Hildegard and Hindricks, Gerhard and Kottkamp, Hans		Not related HRQL
Exercise as a therapeutic strategy for primary mitochondrial cytopathies	2014	Tarnopolsky, Mark A.		Not related HRQL
It's not the years in your life that matter, it's the life in your years	2020	Taylor, Rod and Dalal, Hasnain		Not related HRQL
Cost implications of cardiac rehabilitation in older patients	1999	Taylor, R. and Kirby, B.		Not related HRQL
[Treatment of chronic congestive heart failure to improve their quality of life--clinical study of thermal vasodilation therapy]	1995	Tei, C. and Tanaka, N.		Not related HRQL
Focus on: physical exercise in hemodialysis patients	2008	Tentori, Francesca		Not related HRQL
Aerobic interval training and moderate-to-vigorous intensity continuous training are associated with sex-specific improvements in psychological health in patients with heart disease	2019	Terada, Tasuku and Beanlands, Rachelle A. and Tulloch, Heather E. and Pipe, Andrew L. and Chirico, Daniele and Reed, Jennifer L.		Not related HRQL
[Long-term physical activity after a myocardial infarction : a permanent challenge]	2017	Tessitore, Elena and Sigaud, Philippe and Meyer, Philippe and Mach, FranÃ§ois		Not related HRQL
AACVPR/ACC/AHA 2007 performance measures on cardiac rehabilitation for referral to and delivery of cardiac rehabilitation/secondary prevention services	2007	Thomas, Randal J. and King, Marjorie and Lui, Karen and Oldridge, Neil and PiÃ±a, Ileana L. and Spertus, John		Not related HRQL
Evidence for the effectiveness of cardiac rehabilitation	1998	Thompson, D. R. and Bowman, G. S.		Not related HRQL
Cardiac rehab: movement and medication	1998	Tindall, W. N.		Not related HRQL
Treatment of intermittent claudication with pentoxifylline and cilostazol	2001	Tjon, J. A. and Riemann, L. E.		Not related HRQL
Exercise Training for Cancer Survivors	2020	Tong, Calvin K. W. and Lau, Benny and Davis, Margot K.		Not related HRQL
[Long-term cardiac rehabilitation]	1995	Tormo Alfonso, V.		Not related HRQL
[Menopause and hormone replacement therapy]	2000	TÃ³th, K. S.		Not related HRQL
The use of beta-blockers after myocardial infarction	1983	Turi, Z. G. and Braunwald, E.		Not related HRQL
On the evidence. Cardiac rehabilitation	1998	Turner-Boutle, M. and Dinnes, J.		Not related HRQL
Interdisciplinary Approach in a Complex Case of STEMI	2014	Udroiu, Cristian A. and Cotoban, Alexandru and Ursulescu, Adrian and Siliste, Calin and Vinereanu, Dragos		Not related HRQL
[Management of heart failure at outpatient department]	2007	Uehara, Yoshiki and Shimizu, Mitsuyuki		Not related HRQL
Evolution of a Geriatric Syndrome: Pathophysiology and Treatment of Heart Failure with Preserved Ejection Fraction	2017	Upadhya, Bharathi and Pisani, Barbara and Kitzman, Dalane W.		Not related HRQL
Structural analysis of retinal blood vessels in patients with COPD during a pulmonary rehabilitation program	2020	Vaes, Anouk W. and Spruit, Martijn A. and Van Keer, Karel and Barbosa-Breda, JoÃ£o and Wouters, Emiel F. M. and Franssen, Frits M. E. and Theunis, Jan and De Boever, Patrick		Not related HRQL
Riding the storms--approaching cardiac intervention: combining an information-based managerial perspective with a knowledge-based expert view	2004	van der Vleuten, Pieter and Tio, Rene A. and Jessurun, Gillian A.		Not related HRQL
Engaging the Entire Care Cascade in Western Kenya: A Model to Achieve the Cardiovascular Disease Secondary Prevention Roadmap Goals	2015	Vedanthan, Rajesh and Kamano, Jemima H. and Bloomfield, Gerald S. and Manji, Imran and Pastakia, Sonak and Kimaiyo, Sylvester N.		Not related HRQL
Ensuring Cardiac Rehabilitation Access for the Majority of Those in Need: A Call to Action for Canada	2016	Grace, S. L. and Turk-Adawi, K. and Santiago de AraÃºjo Pio, C. and Alter, D. A.		Not related HRQL
Cardiac Rehabilitation Delivery Model for Low-Resource Settings: An International Council of Cardiovascular Prevention and Rehabilitation Consensus Statement	2016	Grace, S. L. and Turk-Adawi, K. I. and Contractor, A. and Atrey, A. and Campbell, N. R. C. and Derman, W. and Ghisi, G. L. M. and Sarkar, B. K. and Yeo, T. J. and Lopez-Jimenez, F. and Buckley, J. and Hu, D. and Sarrafzadegan, N.		Not related HRQL
Anticoagulant treatment: The end of the old agents?	2012	Graf, L. and Tsakiris, D. A.		Not related HRQL
Recovery from myocardial infarction and coronary artery bypass surgery in women: Psychosocial factors	1993	Graff Low, K.		Not related HRQL
Improving male life expectancy in Birmingham	2009	Grayland, J. and Wilson, R.		Not related HRQL
Re: Racial disparities in access to cardiac rehabilitation [2]	2007	Gregory, P. C. and Laveist, T. A. and Simpson, C. F.		Not related HRQL
Field tests in cardiac rehabilitation	2013	Gremeaux, V.		Not related HRQL
Field tests in cardiac rehabilitation	2015	Gremeaux, V.		Not related HRQL
Maintenance of statin use over 3 years following acute coronary syndromes: A national data linkage study (ANZACS-QI-2)	2014	Grey, C. and Jackson, R. and Wells, S. and Thornley, S. and Marshall, R. and Crengle, S. and Harrison, J. and Riddell, T. and Kerr, A.		Not related HRQL
Antiplatelet therapy in acute coronary syndromes	2015	Grove, E. L. and WÃ¼rtz, M. and Thomas, M. R. and Kristensen, S. D.		Not related HRQL
Diagnosis and management of heparin-induced thrombocytopenia	2020	Gruel, Y. and De Maistre, E. and Pouplard, C. and Mullier, F. and Susen, S. and Roullet, S. and Blais, N. and Le Gal, G. and Vincentelli, A. and Lasne, D. and Lecompte, T. and Albaladejo, P. and Godier, A. and Belisle, S. and Bonhomme, F. and Borel-Derlon, A. and Borg, J. Y. and Bosson, J. L. and Cohen, A. and Collet, J. P. and Faraoni, D. and Fontana, P. and Huet, D. G. and Guay, J. and Hardy, J…		Not related HRQL
Exercise and the heart: Unmasking Mr Hyde	2014	Guasch, E. and Mont, L.		Not related HRQL
Accelerometer as a tool to assess sedentarity and adherence to physical activity recommendations after cardiac rehabilitation program	2012	Guiraud, T. and Granger, R. and Gremeaux, V. and Bousquet, M. and Richard, L. and Soukarie, L. and Babin, T. and Labrunee, M. and Bosquet, L. and Pathak, A.		Not related HRQL
Complications of liver cirrhosis: Ascites, spontaneous bacterial peritonitis and hepatorenal syndrome	2013	GÃ¼lberg, V. and Gerbes, A. L.		Not related HRQL
Rehabilitation education for patients with myocardial infarction on resumption of sexual activity	2003	Guo, H. and Yao, H.		Not related HRQL
How to set exercise prescription for patients with heart failure?	2016	Guo, L.		Not related HRQL
Heart failure in East Asia	2013	Guo, Y. and Lip, G. Y. H. and Banerjee, A.		Not related HRQL
TIPS in variceal bleeding: New and old indications	2014	Habib, S. and Boyer, T. D.		Not related HRQL
Multisite, quality-improvement collaboration to optimise cardiac care in Queensland public hospitals (multiple letters) [7]	2004	Hadfield, C. D. and Scott, I. A. and Darwin, I. C. and Harvey, K. H. and Duke, A. B. and Buckmaster, N. D. and Atherton, J. and Harden, H. E. and Ward, M.		Not related HRQL
Negotiating norms, navigating care: Findings from a qualitative study to assist in decreasing health inequity in cardiac rehabilitation	2011	Haghshenas, A. and Davidson, P. M. and Rotem, A.		Not related HRQL
Editor comment: Focus on cardiovascular risk factor control	2021	Halasz, G. and Piepoli, M. F.		Not related HRQL
Editors' introduction: Focus on cardiovascular rehabilitation	2021	Halasz, G. and Piepoli, M. F.		Not related HRQL
What are omega-3 fatty acids and what is their role in cardiovascular health?	2010	Halcox, J.		Not related HRQL
Cardiovascular risk and lipid management beyond statin therapy: The potential role of omega-3 polyunsaturated fatty acid ethyl esters	2013	Halcox, J. P.		Not related HRQL
Cardiac rehabilitation in ambulant-coronary clubs	1978	Halhuber, C.		Not related HRQL
Use of guidelines-recommended management and outcomes among women and men with low-level: Troponin elevation insights from crusade	2009	Halim, S. A. and Mulgund, J. and Chen, A. Y. and Roe, M. T. and Peterson, E. D. and Gibler, W. B. and Ohman, E. M. and Newby, L. K.		Not related HRQL
The Evolution of Therapeutic Strategies: Niche Apportionment for Hybrid Palliation	2018	Haller, C. and Caldarone, C. A.		Not related HRQL
Effect of coronary endothelial function on outcomes in patients undergoing percutaneous coronary intervention	2011	Hamasaki, S. and Tei, C.		Not related HRQL
Targeting All Heart Failure Patients With Exercise Training: Is it Safe and Efficacious?	2018	Hambrecht, R. and Wienbergen, H.		Not related HRQL
Access to exercise-based rehabilitation across Europe for patients with heart failure: where evidence-based practice is hampered by lacking resources	2019	Hansen, D.		Not related HRQL
Secondary prevention with calcium antagonists after a myocardial infarction [2]	1993	Hansen, J. F. and Deedwania, P. C. and Carbajal, E. V.		Not related HRQL
Progressed Multivessel Spontaneous Coronary Artery Dissection That Naturally Healed in a Male Patient with Non-ST Segment Elevation Myocardial Infarction	2016	Haraki, T. and Uemura, R. and Masuda, S. I. and Lee, T.		Not related HRQL
Re: A new algorithm for the management of stable coronary artery disease incorporating CT coronary angiography and fractional flow reserve: How we can improve outcomes and reduce costs	2011	Harper, R. W. and Ko, B. S.		Not related HRQL
Cardio pulmonary research institute - CAPRI	1982	Hartwig, R.		Not related HRQL
Implantable cardioverter-defibrillators and survival â€“ the fine line between efficacy concerns and ageism	2020	Hawkins, N. M. and Osmanska, J. and Petrie, M. C.		Not related HRQL
Defibrillation testing during ICD implantation - Should we or should we not?	2017	Hayase, J. and Boyle, N. G.		Not related HRQL
Coronary artery bypass grafting: Part 2 - Optimizing outcomes and future prospects	2013	Head, S. J. and BÃ¶rgermann, J. and Osnabrugge, R. L. J. and Kieser, T. M. and Falk, V. and Taggart, D. P. and Puskas, J. D. and Gummert, J. F. and Kappetein, A. P.		Not related HRQL
Hybrid cardiac rehabilitation â€“ The state of the science and the way forward	2021	Heindl, B. and Ramirez, L. and Joseph, L. and Clarkson, S. and Thomas, R. and Bittner, V.		Not related HRQL
Treatment for obstructive sleep apnoea and cardiovascular diseases: are we aiming at the wrong target?	2020	Heinzer, R. and Eckert, D.		Not related HRQL
Don't miss a beat: Refer more hearts	2020	Henderson, B. and Gallagher, K. A. and Lozzo, L.		Not related HRQL
The management of atrial fibrillation: An integrated team approach â€“ insights of the 2016 European Society of Cardiology guidelines for the management of atrial fibrillation for nurses and allied health professionals	2019	Hendriks, J. M. L. and HeidbÃ¼chel, H.		Not related HRQL
Living with an ICD - The price of saving a life	2004	Henry, V. R. and Smart, S. and Akram, S. and McGrath, K. and Wright, I. and Blackman, S. and Peters, N. S.		Not related HRQL
Transcatheter closure of patent foramen ovale for the secondary prevention of decompression illness in professional divers: A single-centre experience with long-term follow-up	2018	Henzel, J. and RudziÅ„ski, P. N. and KÅ‚opotowski, M. and Konka, M. and DzieliÅ„ska, Z. and Demkow, M.		Not related HRQL
Lifestyle-massnahmen und rehabilitation bei herzinsuffizienz	2013	Hermann, M.		Not related HRQL
Creating an outcomes-based tool for learning barrier assessment in an outpatient education program	2003	Hernandez, T. L. and Rupnow, J. M. and Currie, K. A. and Procious, J. K. and Adams, J.		Not related HRQL
Disparities by sex in P2Y 12 inhibitor therapy duration, or differences in the balance of ischaemic-benefit and bleeding-risk clinical outcomes in older women versus comparable men following acute myocardial infarction? A P2Y 12 inhibitor new user retrospective cohort analysis of US Medicare clai...	2021	Hickson, R. P. and Kucharska-Newton, A. M. and Rodgers, J. E. and Sleath, B. L. and Fang, G.		Not related HRQL
The paradox of excellent long-term survival and physical fitness after coronary artery bypass surgery despite suboptimal secondary prevention	2007	Hiemann, N. E. and Zarubova, P. and Dorbar, F. and Vierecke, J. and Konopelska, S. and Krause, L. and Egnell, C. and Renner, C. and Bauer, M. and Hetzer, R.		Not related HRQL
The multidisciplinary approach for young patient with dilated cardiomyopathy	2016	Higuchi, S. and Yamasaki, S. and Takeuchi, T. and Yajima, F. and Misawa, K. and Ebisawa, S. and Motoki, H. and Okada, A. and Koyama, J.		Not related HRQL
High-intensity interval and moderate-intensity continuous training elicit similar enjoyment and adherence levels in overweight and obese adults	2017	Vella, Chantal A. and Taylor, Katrina and Drummer, Devin		Not related HRQL
Sarcopenia Trials in Specific Diseases: Report by the International Conference on Frailty and Sarcopenia Research Task Force	2016	Vellas, B. and Fielding, R. and Bhasin, S. and Cerreta, F. and Goodpaster, B. and Guralnik, J. M. and Kritchevsky, S. and Legrand, V. and Forkin, C. and Magaziner, J. and Morley, J. E. and Rodriguez-Manas, L. and Roubenoff, R. and Studenski, S. and Villareal, D. T. and Cesari, M.		Not related HRQL
Beneficial effects of endurance training on cardiac and skeletal muscle energy metabolism in heart failure	2007	Ventura-Clapier, RenÃ©e and Mettauer, Bertrand and Bigard, Xavier		Not related HRQL
Effects of endurance, circuit, and relaxing training on cardiovascular risk factors in hypertensive elderly patients	2015	Venturelli, Massimo and CÃ¨, Emiliano and Limonta, Eloisa and Schena, Federico and Caimi, Barbara and Carugo, Stefano and Veicsteinas, Arsenio and Esposito, Fabio		Not related HRQL
Cost-effectiveness of Evolocumab in Patients With High Cardiovascular Risk in Spain	2017	Villa, Guillermo and Lothgren, Mickael and Kutikova, Lucie and Lindgren, Peter and Gandra, Shravanthi R. and Fonarow, Gregg C. and Sorio, Francesc and Masana, Lluis and Bayes-Genis, Antoni and Hout, Ben van		Not related HRQL
Prevention and Treatment of Atherosclerosis: The Use of Nutraceuticals and Functional Foods	2019	Visioli, Francesco and Poli, Andrea		Not related HRQL
Enhancing Long-Term Motivation of Cardiac Patients by Applying Exergaming in Rehabilitation Training	2017	Volmer, Joe and Burkert, Malte and Krumm, Heiko and Abodahab, Abdurrahman and Dinklage, Patrick and Feltmann, Marius and KrÃ¶ger, Chris and Panta, Pernes and SchÃ¤fer, Felix and Scheidt, David and Sellung, Marcel and Singerhoff, Hauke and Steingrefer, Christofer and Schmidt, Thomas and Hoffmann, Jan-Dirk and Willemsen, Detlev and Reiss, Nils		Not related HRQL
[Outcomes of cardiac rehabilitation treatment and cost-effectiveness relations--A comparison between inpatient and outpatient rehabilitation programmes]	2002	Vom Orde, A. and Schott, T. and Iseringhausen, O.		Not related HRQL
[The value of physical training in patients with heart failure]	2009	Voors, Adriaan A.		Not related HRQL
Cost-effectiveness of intensive lipid lowering therapy with 80 mg of atorvastatin, versus 10 mg of atorvastatin, for secondary prevention of cardiovascular disease in Canada	2009	Wagner, Monika and Goetghebeur, Mireille and Merikle, Elizabeth and Pandya, Ankur and Chu, Paula and Taylor, Douglas C. A.		Not related HRQL
Exercise and Congenital Heart Disease	2017	Wang, Junnan and Liu, Bin		Not related HRQL
Effect of exercise training on exercise capacity and quality of life in patients with heart failure	2018	Wang, Jong-Shyan		Not related HRQL
Management of depression in patients with coronary heart disease: association, mechanisms, and treatment implications for depressed cardiac patients	2011	Wang, Jenny T. and Hoffman, Benson and Blumenthal, James A.		Not related HRQL
[Cardiac rehabilitation as a therapeutic method of cardiac diseases is in the ascendant]	2008	Wang, Le-min		Not related HRQL
[Current researches on the rehabilitative exercise therapy after percutaneous coronary intervention]	2011	Wang, Qian and Liu, Xiaojing		Not related HRQL
Effectiveness of high-intensity interval training for the rehabilitation of patients with coronary artery disease	2005	Warburton, Darren E. R. and McKenzie, Donald C. and Haykowsky, Mark J. and Taylor, Arlana and Shoemaker, Paula and Ignaszewski, Andrew P. and Chan, Sammy Y.		Not related HRQL
Health benefits of physical activity: the evidence	2006	Warburton, Darren E. R. and Nicol, Crystal Whitney and Bredin, Shannon S. D.		Not related HRQL
Central haemodynamics and peripheral muscle function during exercise in patients with chronic heart failure	2007	Warburton, Darren E. R. and Taylor, Arlana and Bredin, Shannon S. D. and Esch, Ben T. A. and Scott, Jessica M. and Haykowsky, Mark J.		Not related HRQL
Transitions, Risks, and Actions in Coronary Events--Center for Outcomes Research and Education (TRACE-CORE): design and rationale	2012	Waring, Molly E. and McManus, Richard H. and Saczynski, Jane S. and Anatchkova, Milena D. and McManus, David D. and Devereaux, Randolph S. and Goldberg, Robert J. and Allison, Jeroan J. and Kiefe, Catarina I.		Not related HRQL
A Cost-Effectiveness Tool to Guide the Prioritization of Interventions for Rheumatic Fever and Rheumatic Heart Disease Control in African Nations	2016	Watkins, David and Lubinga, Solomon J. and Mayosi, Bongani and Babigumira, Joseph B.		Not related HRQL
Seven key actions to eradicate rheumatic heart disease in Africa: the Addis Ababa communiquÃ©	2016	Watkins, David and Zuhlke, Liesl and Engel, Mark and Daniels, Rezeen and Francis, Veronica and Shaboodien, Gasnat and Kango, Mabvuto and Abul-Fadl, Azza and Adeoye, Abiodun and Ali, Sulafa and Al-Kebsi, Mohammed and Bode-Thomas, Fidelia and Bukhman, Gene and Damasceno, Albertino and Goshu, Dejuma Yadeta and Elghamrawy, Alaa and Gitura, Bernard and Haileamlak, Abraham and Hailu, Abraha and Hugo-Ha…		Not related HRQL
A feasibility study of a physiotherapy-led motivational programme to increase physical activity and improve cardiometabolic risk in people with major mental illness	2018	Waugh, Alice and Crumlish, Niall and Kelleher, Eric and Forde, Cuisle and Broderick, Julie		Not related HRQL
The costs of prevention	1990	Weinstein, M. C.		Not related HRQL
Structured surveillance of patients with peripheral arterial occlusive disease after peripheral vascular interventions	2009	Weiss, N. and Bergert, H.		Not related HRQL
Rehabilitation of the patient with myocardial infarction. Responsibility of the primary care physician	1981	Wenger, N. K.		Not related HRQL
Principles help to analyse but often give no solution--secondary prevention after a cardiac event	2006	Westin, Lars and Nilstun, Tore		Not related HRQL
Cardiac rehabilitation in heart failure: Indications for exercise training based on heart failure phenotype	2021	Wheat, Heather L. and Fedson, Savitri and Bozkurt, Biykem and Josephson, Richard A.		Not related HRQL
Heart failure and a controlled trial investigating outcomes of exercise training (HF-ACTION): design and rationale	2007	Whellan, David J. and O'Connor, Christopher M. and Lee, Kerry L. and Keteyian, Steven J. and Cooper, Lawton S. and Ellis, Stephen J. and Leifer, Eric S. and Kraus, William E. and Kitzman, Dalane W. and Blumenthal, James A. and Rendall, David S. and Houston-Miller, Nancy and Fleg, Jerome L. and Schulman, Kevin A. and PiÃ±a, Ileana L.		Not related HRQL
Chronic heart failure: promoting quality of life	2009	While, Alison and Kiek, Fiona		Not related HRQL
The role of exercise training in chronic heart failure	1997	Wielenga, R. P. and Coats, A. J. and Mosterd, W. L. and Huisveld, I. A.		Not related HRQL
Effect of exercise training on quality of life in patients with chronic heart failure	1998	Wielenga, R. P. and Erdman, R. A. and Huisveld, I. A. and Bol, E. and Dunselman, P. H. and Baselier, M. R. and Mosterd, W. L.		Not related HRQL
[Exercise Training and Physical Activity in Patients with Heart Failure]	2018	Wilhelm, Matthias		Not related HRQL
Reducing risk for cardiovascular disease in uninsured women: combined results from two WISEWOMAN projects	2001	Will, J. C. and Massoudi, B. and Mokdad, A. and Ford, E. S. and Rosamond, W. and Stoddard, A. M. and Palombo, S. R. and Holliday, J. and Byers, T. and Ammerman, A. and Troped, P. and Sorensen, G.		Not related HRQL
Expert position statements: comparison of recommendations for the care of adults and youth with elevated lipoprotein(a)	2021	Wilson, Don P. and Koschinsky, Marlys L. and Moriarty, Patrick M.		Not related HRQL
Addition of inspiratory muscle training to aerobic training improves cardiorespiratory responses to exercise in patients with heart failure and inspiratory muscle weakness	2009	Winkelmann, Eliane R. and Chiappa, Gaspar R. and Lima, Camila O. C. and Viecili, Paulo R. N. and Stein, Ricardo and Ribeiro, Jorge P.		Not related HRQL
Effect of a seated exercise program to improve physical function and health status in frail patients > or = 70 years of age with heart failure	2005	Witham, Miles D. and Gray, Joan M. and Argo, Ishbel S. and Johnston, Derek W. and Struthers, Allan D. and McMurdo, Marion E. T.		Not related HRQL
Fish oils--adjuvant therapy in chronic heart failure?	2004	Witte, Klaus K. A. and Clark, Andrew L.		Not related HRQL
Dietary nitrate supplementation in cardiovascular health: an ergogenic aid or exercise therapeutic?	2018	Woessner, Mary N. and McIlvenna, Luke C. and Ortiz de Zevallos, Joaquin and Neil, Christopher J. and Allen, Jason D.		Not related HRQL
Rheumatic Heart Disease in the Twenty-First Century	2016	Woldu, Bethel and Bloomfield, Gerald S.		Not related HRQL
Trastuzumab and doxorubicin-related cardiotoxicity and the cardioprotective role of exercise	2009	Wonders, Karen Y. and Reigle, Beverly S.		Not related HRQL
[Resistance training for patients with cardiovascular diseases]	2012	Wonisch, Manfred and Marko, Christiane and Niebauer, Josef and Pokan, Rochus and Schmid, Peter and Wiesinger, Elmar		Not related HRQL
Precautions and Procedures for Coronary and Structural Cardiac Interventions During the COVID-19 Pandemic: Guidance from Canadian Association of Interventional Cardiology	2020	Wood, David A. and Sathananthan, Janarthanan and Gin, Ken and Mansour, Samer and Ly, Hung Q. and Quraishi, Ata-Ur-Rehman and Lavoie, Andrea and Lutchmedial, Sohrab and Nosair, Mohamed and Bagai, Akshay and Bainey, Kevin R. and Boone, Robert H. and Liu, Shuangbo and Krahn, Andrew and Virani, Sean and Mehta, Shamir R. and Natarajan, Madhu K. and Velianou, James L. and Dehghani, Payam and Wijeysunde…		Not related HRQL
A quality of life assessment package: disease specific measure for pacemaker and cardiac rehabilitation patients	1998	Woodend, A. K. and Nair, R. C. and Tang, A. S.		Not related HRQL
Cardiovascular Disease and the Female Disadvantage	2019	Woodward, Mark		Not related HRQL
Resumption of work after acute coronary syndrome or coronary artery bypass graft surgery	2014	Worcester, Marian U. and Elliott, Peter C. and Turner, Alyna and Pereira, Jeremy J. and Murphy, Barbara M. and Le Grande, Michael R. and Middleton, Katherine L. and Navaratnam, Hema S. and Nguyen, John K. and Newman, Robert W. and Tatoulis, James		Not related HRQL
Development and feasibility of a smartphone, ECG and GPS based system for remotely monitoring exercise in cardiac rehabilitation	2011	Worringham, Charles and Rojek, Amanda and Stewart, Ian		Not related HRQL
The Beneficial Role of Exercise Training for Myocardial Infarction Treatment in Elderly	2020	Xing, Ying and Yang, Si-Dong and Wang, Man-Man and Feng, Ya-Shuo and Dong, Fang and Zhang, Feng		Not related HRQL
[Application of cream formula in treatment of severe heart failure]	2019	Xiong, Xing-Jiang and You, Hu and Su, Ke-Lei		Not related HRQL
Cost-Effectiveness Analysis of Ezetimibe as the Add-on Treatment to Moderate-Dose Rosuvastatin versus High-Dose Rosuvastatin in the Secondary Prevention of Cardiovascular Diseases in China: A Markov Model Analysis	2020	Yang, Han and Li, Nan and Zhou, Youlian and Xiao, Zhilan and Tian, Haoming and Hu, Ming and Li, Sheyu		Not related HRQL
Observation of the effect of a 7-day gradual early functional exercise program in middle-aged and young patients with acute myocardial infarction after percutaneous coronary intervention	2021	Yang, Yan and Sun, Lixing and Feng, Weijiao and Sun, Dan		Not related HRQL
Aspirin Resistance: Cardiovascular Risk Game Changer	2019	Yassin, Ahmed S. and Abubakar, Hossam and Mishra, Tushar and Subahi, Ahmed and Hartman, Melanie and Ahmed, Abdelrahman and Ibrahim, Walid and Singh, Manmohan and Pahuja, Mohit		Not related HRQL
Secondary prevention in coronary heart disease	1998	Yox, S. B.		Not related HRQL
Need for hyperlipidemia management policy reform in China: learning from the global experience	2018	Yu, Wei and Shi, Ruizhi and Li, Jim and Lan, Yong and Li, Qian and Hu, Shanlian		Not related HRQL
Vision-related quality of life in patients with idiopathic macular hole	2020	Zavar, Reihaneh and Amirpour, Afshin and Shahabi, Javad		Not related HRQL
[Coronary thrombosis: Physiopathology and treatment in the era of tailored medicine]	2017	Zeitouni, M. and Silvain, J. and Kerneis, M. and Guedeney, P. and Overtchouk, P. and Barthelemy, O. and Hauguel-Moreau, M. and Montalescot, G. and Collet, J. P.		Not related HRQL
[The impacts of outpatient vs inpatient holistic management based on exercise training on cardiac rehabilitation efficacy among patients with chronic heart failure]	2021	Zhang, Zhen-Ying and Sun, Xing-Guo and Xi, Jia-Ning and Feng, Jing and Sun, Xiao-Jing and Liu, Yan-Ling		Not related HRQL
Application of the General Perceived Self-Efficacy Scale in cardiovascular rehabilitation	2007	Zotti, Anna Maria and Balestroni, Gianluigi and Cerutti, Paola and Ferrario, Silvia Rossi and Angelino, Elisabetta and Miglioretti, Massimo		Not related HRQL
Overcoming Translational Barriers in Acute Kidney Injury: A Report from an NIDDK Workshop	2018	Zuk, Anna and Palevsky, Paul M. and Fried, Linda and Harrell, Frank E., Jr. and Khan, Samina and McKay, Dianne B. and Devey, Luke and Chawla, Lakhmir and de Caestecker, Mark and Kaufman, James S. and Thompson, B. Taylor and Agarwal, Anupam and Greene, Tom and Okusa, Mark Douglas and Bonventre, Joseph V. and Dember, Laura M. and Liu, Kathleen D. and Humphreys, Benjamin D. and Gossett, Daniel and X…		Not related HRQL
Care plans for the older heart failure patient	2019	Hill, L. and Carson, M. A. and Vitale, C.		Not related HRQL
The role of the global nursing community in CVD prevention: Preparing leaders and taking action	2016	Hill, M. N. and Berra, K. and Fletcher, B. and Hayma, L. and Houston Miller, N.		Not related HRQL
Optimal use of lipid-altering therapy: Guidelines versus evidence	2013	Hilleman, D. E.		Not related HRQL
2011 ACCF/AHA guideline for coronary artery bypass graft surgery: Executive summary: A report of the american college of cardiology foundation/American heart association task force on practice guidelines	2012	Hillis, L. D. and Smith, P. K. and Anderson, J. L. and Bittl, J. A. and Bridges, C. R. and Byrne, J. G. and Cigarroa, J. E. and Disesa, V. J. and Hiratzka, L. F. and Hutter Jr, A. M. and Jessen, M. E. and Keeley, E. C. and Lahey, S. J. and Lange, R. A. and London, M. J. and MacK, M. J. and Patel, M. R. and Puskas, J. D. and Sabik, J. F. and Selnes, O. and Shahian, D. M. and Trost, J. C. and Winni…		Not related HRQL
The conundrum of ALI and systemic embolic events: SEEing our way to improved vascular health	2016	Hirsch, A. T. and Van'T Hof, J. R. and Bonaca, M.		Not related HRQL
The obstetrician's role in preventing cardiometabolic disease	2019	Hirst, J. E. and Nagraj, S. and Henry, A. and Mackillop, L. and Norton, R. and Kennedy, S.		Not related HRQL
A pound of prevention? assessing the value of new cholesterol-lowering drugs	2019	Hlatky, M. A.		Not related HRQL
Non-high-density lipoprotein cholesterol in secondary prevention of coronary artery disease: A unique risk factor or redundant information?	2007	Holcombe, S. M. and Brubaker, P. H.		Not related HRQL
Thoughts on primary prevention of hypertension in China	2011	Hong, Z.		Not related HRQL
At-risk drinking in the ICU.. and beyond!	2014	Honiden, S. and AkgÃ¼n, K. M.		Not related HRQL
Cardiac rehabilitation: Overview	1996	Horgan, J. H.		Not related HRQL
Early introduction of rehabilitation is advantageous in patients undergoing circulatory support using a ventricular assist system	1996	Hori, Y. and Yamada, Y. and Kanasaki, Y. and Kishizoe, Y. and Nakatani, T. and Sasako, Y. and Kumon, K. and Kito, Y.		Not related HRQL
Reliability of the scale of barriers for cardiac rehabilitation in the colombian population	2021	HortÃºa, A. M. J. and Angarita-Fonseca, A. and Jaimes, C. J. V. and MarÃ­n, R. P. M. and de Souza, H. C. D. and Facioli, T. P. and SÃ¡nchez-Delgado, J. C.		Not related HRQL
Examining Motivations and Barriers for Attending Maintenance Community-Based Cardiac Rehabilitation Using the Health-Belief Model	2015	Horwood, H. and Williams, M. J. A. and Mandic, S.		Not related HRQL
Cardiovascular events in cancer survivors	2019	Howard, E. and Steingart, R. M. and Armstrong, G. T. and Lyon, A. R. and Armenian, S. H. and Teresa Voso, M. and Cicconi, L. and Coco, F. L. and Minotti, G.		Not related HRQL
Statin therapy for heart failure: To prescribe or not?	2015	Huang, X. S. and Zhao, S. P.		Not related HRQL
Prasugrel in Clopidogrel Nonresponders: A Way to Improve Secondary Prevention in Patients After Percutaneous Coronary Intervention?	2015	Huber, K.		Not related HRQL
Assessment of quality of care of patients with ST-segment elevation myocardial infarction in Poland	2019	Hudzik, B. and Budaj, A. and Gierlotka, M. and Witkowski, A. and Wojakowski, W. and Zdrojewski, T. and Gil, R. and Legutko, J. and Bartus, S. and Buszman, P. and Dudek, D. and Gasior, M.		Not related HRQL
Could being happy give you a healthy heart?	2009	Huffman, J. C.		Not related HRQL
Polypills: Essential medicines for cardiovascular disease secondary prevention?	2014	Huffman, M. D. and Yusuf, S.		Not related HRQL
Exercise consultation improves short-term adherence to exercise during phase IV cardiac rehabilitation: A randomized, controlled trial	2002	Hughes, A. R. and Gillies, F. and Kirk, A. F. and Mutrie, N. and Hillis, W. S. and MacIntyre, P. D.		Not related HRQL
Cardiac rehabilitation in Europe	2014	Humphrey, R. and Guazzi, M. and Niebauer, J.		Not related HRQL
Noncommunicable diseases	2013	Hunter, D. J. and Reddy, K. S.		Not related HRQL
Cardiac syndrome X: A reassuring diagnosis?	2009	Hunter, M. S.		Not related HRQL
Cardiac Syndrome X and Endothelial Dysfunction: New Concepts in Prognosis and Treatment	2006	Hurst, T. and Olson, T. H. and Olson, L. E. and Appleton, C. P.		Not related HRQL
Rosuvastatin-related rhabdomyolysis causing severe proximal paraparesis and acute kidney injury	2019	Hussain, K. and Xavier, A.		Not related HRQL
The assessment of ischaemic burden: validation of a functional jeopardy score against cardiovascular magnetic resonance perfusion imaging	2017	Hussain, S. T. and Morton, G. and De Silva, K. and Jogiya, R. and Schuster, A. and Paul, M. and Perera, D. and Nagel, E.		Not related HRQL
Who should receive an implantable cardioverter-defibrillator after myocardial infarction?	2009	Hutchinson, M. D. and Mountantonakis, S.		Not related HRQL
Antihypertensive drugs and blood pressure variability	2021	IlieÅŸiu, A. M. and CordoÈ™, I. and PÃ¢rvu, I. and Verde, I. and Liteanu, A. S. and Hodorogea, A. S. and RÄƒdÄƒvoi, G. D.		Not related HRQL
Cardiac rehabilitation in heart failure patients with devices	2015	Iliou, M. C.		Not related HRQL
The realization of yoga therapy in the complex rehabilitation of patients after myocardial infarction	2017	Indyka, S. and Bielikova, N. and Ulianytska, N. and Andrijchuk, O. and Tomaschuk, O. and Pavlyshyna, N.		Not related HRQL
Transjugular Intrahepatic Portosystemic Shunt Placement During Pregnancy: A Case Series of Five Patients	2015	Ingraham, C. R. and Padia, S. A. and Johnson, G. E. and Easterling, T. R. and Liou, I. W. and Kanal, K. M. and Valji, K.		Not related HRQL
Life's simple 7 approach to atrial fibrillation prevention	2018	Isakadze, N. and Pratik, B. and Sandesara and Patel, R. and Baer, J. and Isiadinso, I. and Alonso, A. and Lloyd, M. and Sperling, L.		Not related HRQL
Ventricular strain in fetuses with aortic stenosis and evolving hypoplastic left heart syndrome before and after prenatal aortic valvuloplasty	2014	Ishii, T. and McElhinney, D. B. and Harrild, D. M. and Marcus, E. N. and Sahn, D. J. and Truong, U. and Tworetzky, W.		Not related HRQL
ICD in elderly patients	2017	Israel, C. W.		Not related HRQL
Usefulness of exercised based cardiac rehabilitation in heart failure patients with chronic total occlusions	2019	Ivana Burazor, I. and Moraca, M. and Kovacevic, A. and Juricic, S. and Djordjevic Dikic, A. and Stojkovic, S. and Seferovic, P. and Beleslin, B. and Adler, Y. and Constatinos, D. and Ostojic, M.		Not related HRQL
Usefulness of secondary prevention programs in patients after myocardial infarction with chronic total occlusions	2019	Ivana Burazor, I. and Moraca, M. and Kovacevic, A. and Juricic, S. and Stojkovic, S. and Dikic, A. and Beleslin, B. and Nedeljkovic, M. and Ostojic, M.		Not related HRQL
The investigation of the relationship between the habit and type of exercise and the long term variations of nonhemodynamic parameters from cardiac implantable devices in severe heart failure patients	2016	Iwasaka, J. and Saito, M. and Kimura, Y. and Shiojima, I.		Not related HRQL
Relation of the three-component model of short form-36 scores to disease severity in chronic heart failure outpatients	2012	Izawa, K. P. and Watanabe, S. and Oka, K. and Osada, N. and Omiya, K.		Not related HRQL
Competition in cardiovascular nursing: The winner takes it all?	2004	Jaarsma, T.		Not related HRQL
Research in cardiovascular care: A position statement of the Council on Cardiovascular Nursing and Allied Professionals of the European Society of Cardiology	2014	Jaarsma, T. and Deaton, C. and Fitzsimmons, D. and Fridlund, B. and Hardig, B. M. and Mahrer-Imhof, R. and Moons, P. and Noureddine, S. and O'Donnell, S. and Pedersen, S. S. and Stewart, S. and StrÃ¶mberg, A. and Thompson, D. R. and Tokem, Y. and KjellstrÃ¶m, B.		Not related HRQL
Stable angina: Treatment selection	2010	Jackson, G.		Not related HRQL
Opening a new lipid "Apo-thecary": Incorporating apolipoproteins as potential risk factors and treatment targets to reduce cardiovascular risk	2011	Jacobson, T. A.		Not related HRQL
Effect of step aerobics applied early in phase 2 cabg subjects on functional capacity and exercise tolerance	2020	Jadhav, K. G. and Poovishnu Devi, T.		Not related HRQL
Cardiorespiratory Fitness Attenuates the Increased Risk of Sudden Cardiac Death Associated With Low Socioeconomic Status	2021	Jae, S. Y. and Bunsawat, K. and Kurl, S. and Kunutsor, S. K. and Fernhall, B. and Franklin, B. A. and Laukkanen, J. A.		Not related HRQL
Transplant or VAD?	2011	Jarvik, R.		Not related HRQL
Benefit of Outpatient Cardiac Rehabilitation in Elderly Patients	2003	Jenni, D. and Kaufmann, C. and Piazzalonga, S. and Rickenbacher, P. and Pfisterer, M. and Hoffmann, A.		Not related HRQL
A multidisciplinary approach to prevention	2017	Jennings, C. and Astin, F.		Not related HRQL
Spotlight on icosapent ethyl for cardiovascular risk reduction: Evidence to date	2020	Jia, X. and Koh, S. and Al Rifai, M. and Blumenthal, R. S. and Virani, S. S.		Not related HRQL
Impact of different cardiac rehabilitation programs on exertion tolerance, quality of life and depression in women with ischemic heart disease	2012	Joanna Wojcieszczyk, J. and Kalka, D. and Bugaj, R. and Szczepanska-Gieracha, J. and Grzebieniak, T. and Kucharski, W. and Kropielnicka, K. and Wozniewski, M.		Not related HRQL
Statin use in very elderly individuals, 1999-2012	2015	Johansen, M. E. and Green, L. A.		Not related HRQL
Psychological distress in patients with cardiovascular disease: Time to do something about it?	2021	Johansson, P. and Andersson, G. and Jaarsma, T. and Lundgren, J. and Westas, M. and Mourad, G.		Not related HRQL
Cardiovascular education for people with rheumatoid arthritis: What can existing patient education programmes teach us?	2011	John, H. and Carroll, D. and Kitas, G. D.		Not related HRQL
Delivering the promise: Progress, challenges, opportunities	2008	Jones, D. W.		Not related HRQL
Home-Based Cardiac Rehabilitation: More Wish Than Certainty	2020	Josephson, R. A. and Forman, D. E.		Not related HRQL
Should transient ischemic attack patients be hospitalized or referred to a same-day specialty clinic? A decision analysis	2010	Joshi, J. K. and Ouyang, B. and Prabhakaran, S.		Not related HRQL
Nursing interventions in home-based cardiac rehabilitation of a person with a biological mitral prosthetic implant	2017	JuÃ¡rez SÃ¡nchez, A.		Not related HRQL
Nationalization of post-MI managed care: a worthy cause but not without its challenges	2019	Junqueira, D. and Chan, M. Y. and de Carvalho, L. P.		Not related HRQL
Subcutaneous administration of benzathine benzylpenicillin G has favourable pharmacokinetic characteristics for the prevention of rheumatic heart disease compared with intramuscular injection: A randomized, crossover, population pharmacokinetic study in healthy adult volunteers	2020	Kado, J. H. and Salman, S. and Henderson, R. and Hand, R. and Wyber, R. and Page-Sharp, M. and Batty, K. and Carapetis, J. and Manning, L.		Not related HRQL
How I treat postthrombotic syndrome	2009	Kahn, S. R.		Not related HRQL
The postthrombotic syndrome: Evidence-based prevention, diagnosis, and treatment strategies: A scientific statement from the American heart association	2014	Kahn, S. R. and Comerota, A. J. and Cushman, M. and Evans, N. S. and Ginsberg, J. S. and Goldenberg, N. A. and Gupta, D. K. and Prandoni, P. and Vedantham, S. and Walsh, M. E. and Weitz, J. I.		Not related HRQL
Delay after the onset of symptoms may be a determinant for acute myocardial infarction endpoints	2016	Kalabaliki, M. and Kostopoulos, N. and Ioannou, A. and Konstantilaki, U. and Efthimiou, E. and Liaggoura, E. and Spiropoulou, X. and Skoura, E. and Fotinou, P. and Damplia, Z. and Mpounaki, K. and Kletsiou, E.		Not related HRQL
Effect of extended-release niacin on cardiovascular events and kidney function in chronic kidney disease: A post hoc analysis of the AIM-HIGH trial	2015	Kalil, R. S. and Wang, J. H. and De Boer, I. H. and Mathew, R. O. and Ix, J. H. and Asif, A. and Shi, X. and Boden, W. E.		Not related HRQL
Editorial commentary: Cardiosexology â€“ Let's talk about sex	2019	KaÅ‚ka, D.		Not related HRQL
468 Cost-Effectiveness Analysis of Inclisiran as Add-On Lipid-Lowering Therapy for Patients With Cardiovascular Disease	2020	Kam, N. and Perera, K. and Zomer, E. and Liew, D. and Ademi, Z.		Not related HRQL
Exercise training in cardiovascular disease: are we closing the gender gap?	2020	Kambic, T. and Lainscak, M.		Not related HRQL
A trial of B vitamins and cognitive function among women at high risk of cardiovascular disease	2008	Kang, J. H. and Cook, N. and Manson, J. and Buring, J. E. and Albert, C. M. and Grodstein, F.		Not related HRQL
Controlling cardiovascular disease: A challenge for the 21st century	1995	Kannel, W. B. and Thom, T. J. and D'Agostino, R. B.		Not related HRQL
The relationship between depressive symptoms and anxiety and quality of life and functional capacity in heart transplant patients	2007	Karapolat, H. and Eyigor, S. and Durmaz, B. and Yagdi, T. and Nalbantgil, S. and Karakula, S.		Not related HRQL
Cardiovascular rehabilitation today	2009	Karel, I. and SkalickÃ¡, H.		Not related HRQL
Improving bystander defibrillation in out-of-hospital cardiac arrests at home	2020	Karlsson, L. and Hansen, C. M. and Vourakis, C. and Sun, C. L. F. and Rajan, S. and SÃ¸ndergaard, K. B. and Andelius, L. and Lippert, F. and Gislason, G. H. and Chan, T. C. Y. and Torp-Pedersen, C. and Folke, F.		Not related HRQL
Sexual activity in cardiac patients	2006	Kartal, Ã– and Tatli, E. and Inal, V. and Yamanel, L.		Not related HRQL
Exercise: The ultimate treatment to all ailments?	2020	Kasiakogias, A. and Sharma, S.		Not related HRQL
Economic evaluation of asa 100mg, simvastatin 40mg and ramipril 5-10mg (poly pill) for secondary prevention of cardiovascular events in Mexico	2016	Kaskens, L. and Gracia, A. and Rodriguez Mendoza, M. and Escobar JuÃ¡rez, Y. and Mendoza Medrano, G. and Soto Molina, H.		Not related HRQL
Secondary prevention after acute myocardial infarction and coronary revascularisation: Focus on angiotensin converting enzyme inhibitors	2008	Kaski, J. C. and Fernandez-Berges, D.		Not related HRQL
Current evidence and clinical implications of aspirin resistance	2009	Kasotakis, G. and Pipinos, I. I. and Lynch, T. G.		Not related HRQL
Effects of a comprehensive cardiac rehabilitation program and patients' perspectives on cardiac rehabilitation	2015	Kavradim, S. T. and Ã–kten, Ã‡ and Ã–zer, Z.		Not related HRQL
Rationale, design features, and baseline characteristics: The Heart Institute of Japan-PRoper level of lipid lOwering with Pitavastatin and Ezetimibe in acute coRonary syndrome (HIJ-PROPER)	2017	Kawada-Watanabe, E. and Ogawa, H. and Koyanagi, R. and Arashi, H. and Yamaguchi, J. and Matsui, K. and Hagiwara, N.		Not related HRQL
The case for preoperative aspirin administration in patients undergoing elective CABG: Is it open or closed?	2016	Kayse, R. and Becker, R. C.		Not related HRQL
Atrial fibrillation and heart failure in the elderly	2012	Kazemian, P. and Oudit, G. and Jugdutt, B. I.		Not related HRQL
Cognitive Outcomes of Cardiovascular Surgical Procedures in the Old: An Important but Neglected Area	2016	Keage, H. A. D. and Smith, A. and Loetscher, T. and Psaltis, P.		Not related HRQL
VITAL signs for dietary supplementation to prevent cancer and heart disease	2019	Keaney, J. F. and Rosen, C. J.		Not related HRQL
Early rehabilitation and secondary prevention measures in the treatment of myocardial infarction	2011	Keca, Z. and Momcilov Popin, T. and Popin, S. and Cemerlic Adjic, N. and Pavlovic, K. and Panic, G. and Curcic, V.		Not related HRQL
Priority for coronary artery surgery: Who gets by-passed when demand outstrips capacity?	1995	Kee, F. and Gaffney, B.		Not related HRQL
Function, eligibility, outcomes, and exercise capacity associated with left ventricular assist devices: Exercise rehabilitation and training for patients with ventricular assist devices	2003	Kennedy, M. D. and Haykowsky, M. and Humphrey, R.		Not related HRQL
What do cardiac patients hope to gain from a phase III cardiac rehabilitation programme?	2013	Kerins, M.		Not related HRQL
Exercise rehabilitation in chronic heart failure	2006	Keteyian, S. J.		Not related HRQL
Exercise training in patients with heart failure and preserved ejection fraction: Findings awaiting discovery	2013	Keteyian, S. J.		Not related HRQL
Introduction: Exercise in patients with chronic heart failure	2008	Keteyian, S. J. and Kraus, W. E.		Not related HRQL
Use of Rotaflow pump for left ventricular assist device bridging for 15 weeks	2014	Khaliel, F. and Habeeb, W. A. and Saad, E. and Kjellman, U.		Not related HRQL
Recognition of cardiovascular risk factors and implementation of primary prevention interventions with utilization of an on-line form	2011	Khambatta, S. and Bjerke, M. C. and Kopecky, S. L. and Thomas, R. J. and Allison, T. G. and Lopez-Jiminez, F.		Not related HRQL
REVIVAL of the Sex Disparities Debate: Are Women Denied, Never Referred, or Ineligible for Heart Replacement Therapies?	2019	Khazanie, P.		Not related HRQL
An exploratory study to identify obstacles and enablers to communication about erectile dysfunction following cardiac trauma	2011	Kiemle, G. and Deakin-Denman, J.		Not related HRQL
Strategies to Minimize Postoperative Deconditioning in Elderly Surgical Patients	2006	Killewich, L. A.		Not related HRQL
Cardiovascular prevention: Frontiers in lipid guidelines	2020	Kim, E. J. and Wierzbicki, A. S.		Not related HRQL
Within-the-clinic shared decision for an over-the-counter medication	2015	Kim, J. H. and Borden, W. B.		Not related HRQL
Author Correction: Mapping local patterns of childhood overweight and wasting in low- and middle-income countries between 2000 and 2017 (Nature Medicine, (2020), 26, 5, (750-759), 10.1038/s41591-020-0807-6)	2020	Kinyoki, D. K. and Ross, J. M. and Lazzar-Atwood, A. and Munro, S. B. and Schaeffer, L. E. and Abbasalizad-Farhangi, M. and Abbasi, M. and Abbastabar, H. and Abdelalim, A. and Abdoli, A. and Abdollahi, M. and Abdollahpour, I. and Abdulkader, R. S. and Abebe, N. D. and Abebo, T. A. and Abegaz, K. H. and Abolhassani, H. and Abreu, L. G. and Abrigo, M. R. M. and Abushouk, A. I. and Accrombessi, M. M…		Not related HRQL
Mapping local patterns of childhood overweight and wasting in low- and middle-income countries between 2000 and 2017	2020	Kinyoki, D. K. and Ross, J. M. and Lazzar-Atwood, A. and Munro, S. B. and Schaeffer, L. E. and Abbasalizad-Farhangi, M. and Abbasi, M. and Abbastabar, H. and Abdelalim, A. and Abdoli, A. and Abdollahi, M. and Abdollahpour, I. and Abdulkader, R. S. and Abebe, N. D. and Abebo, T. A. and Abegaz, K. H. and Abolhassani, H. and Abreu, L. G. and Abrigo, M. R. M. and Abushouk, A. I. and Accrombessi, M. M…		Not related HRQL
Switching statins: What are the issues and implications	2006	Kirby, M.		Not related HRQL
Appropriate and inappropriate therapies of implantable cardioverterÂ­-defibrillators	2021	Kiss, D. and KozÃ¡k, M. and SepÅ¡i, M. and Kala, P.		Not related HRQL
Exercise training in heart failure with preserved ejection fraction: Beyond proof-of-concept	2011	Kitzman, D. W.		Not related HRQL
Cardiac rehabilitation do not diminish the socioeconomic and ethnical disparity in patients with coronary heart disease	2021	Kjesbu, I. and Prescott, E. and Rasmusen, H. K. and Osler, M. and Larsen, M. L. and Gustafsson, I. and Zwisler, A. D. and Sibilitz, K. L.		Not related HRQL
Exercise training for refractory angina: Why does it work?	2012	Kligfield, P.		Not related HRQL
Follow-up after acute Pulmonary Embolism: Predicting chronic thromboembolic pulmonary hypertension and post-pulmonary embolism syndrome	2018	Klok, F. A. and Barco, S.		Not related HRQL
Improving medication adherence and cardiovascular risk factors with a pharmaceutical care programme in CABG patients	2011	Koch, S. and DÃ¶rje, F. and Feyrer, R. and Weyand, M.		Not related HRQL
Combining potent statin therapy with other drugs to optimize simultaneous cardiovascular and metabolic benefits while minimizing adverse events	2017	Koh, K. K. and Sakuma, I. and Shimada, K. and Hayashi, T. and Quon, M. J.		Not related HRQL
Non-adherence to cardiovascular medications	2014	Kolandaivelu, K. and Leiden, B. B. and O'Gara, P. T. and Bhatt, D. L.		Not related HRQL
Rationale and design of the option study: Optimal antitachycardia therapy in icd patients without pacing indications	2010	Kolb, C. and Tzeis, S. and Sturmer, M. and Babuty, D. and Schwab, J. O. and Mantovani, G. and Janko, S. and AimÃ‰, E. and Ocklenburg, R. and Sick, P.		Not related HRQL
Physical exercise and heart failure. Part I	2003	KolesÃ¡r, J.		Not related HRQL
Respiratory muscle trainings started in acute period of complicated myocardial infarction in patients with pulmonary hypertension	2011	Kolesnikova, E. and Arutyunov, G. and Rylova, A. and Rylova, N.		Not related HRQL
Exercise Training for Prevention and Treatment of Heart Failure	2017	Kondamudi, N. and Haykowsky, M. and Forman, D. E. and Berry, J. D. and Pandey, A.		Not related HRQL
Ischaemia with no obstructive coronary arteries	2020	Konst, R. E. and Meeder, J. G. and Wittekoek, M. E. and Maas, A. H. E. M. and Appelman, Y. and Piek, J. J. and van de Hoef, T. P. and Damman, P. and Elias-Smale, S. E.		Not related HRQL
Symposium summary remarks	1997	Konstam, M. A. and Pearson, T. A. and Roberts, W. C. and Smith S.C, Jr.		Not related HRQL
Trends in Pulmonary Embolism Outcomes Are We Really Making Progress?	2016	Konstantinides, S. V.		Not related HRQL
Hypertension and patients with acute coronary syndrome: Putting blood pressure levels into perspective	2019	Konstantinou, K. and Tsioufis, C. and Koumelli, A. and Mantzouranis, M. and Kasiakogias, A. and Doumas, M. and Tousoulis, D.		Not related HRQL
Serum dehydroepiandrosterone sulfate concentrations in males with ischaemic heart disease attending outpatient cardiac rehabilitation program	2008	Kopff, B. M. and LewiÅ„ski, A. and Jegier, A.		Not related HRQL
Clinical outcomes of patient with single-coil vs. dual-coil implantable cardioverter defibrillation lead for secondary prevention	2018	Korai, K. and Ishibashi, K. and Kamakura, T. and Wada, M. and Yamagata, K. and Inoue, Y. and Miyamoto, K. and Nagase, S. and Noda, T. and Aiba, T. and Noguchi, T. and Yasuda, S. and Kusano, K.		Not related HRQL
The role of electroanatomical mapping in individualized treatment of paroxysmal atrial fibrillation	2018	Kosiuk, J. and de Potter, T. and Linz, D.		Not related HRQL
The Legacy Effect in Treating Hypercholesterolemia	2020	Kostis, J. B. and Shetty, M. and Chowdhury, Y. S. and Kostis, W. J.		Not related HRQL
Adverse Lifestyle Trends Counter Improvements in Cardiovascular Risk Factor Management in Coronary Patients	2015	Kotseva, K. and De Bacquer, D. and Jennings, C. and Gyberg, V. and De Backer, G. and RydÃ©n, L. and Bruthans, J. and Cifkova, R. and Deckers, J. W. and De Sutter, J. and Fraz, Z. and Graham, I. and Keber, I. and Lehto, S. and Moore, D. and Pajak, A. and Wood, D.		Not related HRQL
Cardiovascular disease and depression in older men and women	2007	Kovacs, A. H.		Not related HRQL
Screening for peripheral arterial disease in patients with coronary artery diseases, is there an interest?	2009	Kownator, S.		Not related HRQL
A Tale of 3 Trials: ACCORD, SPRINT, and SPS3. What Happened?	2016	Krakoff, L. R.		Not related HRQL
DILWALK : Empowering South Asians	2015	Kreer, A. and Then, K. and Kapoor, A.		Not related HRQL
The role of ambulatory cardiac rehabilitation in improvement of psychocardiac status, quality of life and long-term prognosis after acute coronary syndrome	2018	Krstacic, G. and Dendale, P. and Frederix, I. and Krstacic, A. and Mornar Jelavic, M.		Not related HRQL
Rivaroxaban with or without aspirin for prevention of cardiovascular disease	2018	Kruger, P. C. and Eikelboom, J. W. and Yusuf, S.		Not related HRQL
ACC/AHA 2008 Performance Measures for Adults With ST-Elevation and Non-ST-Elevation Myocardial Infarction	2008	Krumholz, H. M. and Anderson, J. L. and Bachelder, B. L. and Fesmire, F. M. and Fihn, S. D. and Foody, J. M. and Ho, P. M. and Kosiborod, M. N. and Masoudi, F. A. and Nallamothu, B. K.		Not related HRQL
A taxonomy for disease management: A scientific statement from the American Heart Association Disease Management Taxonomy Writing Group	2006	Krumholz, H. M. and Currie, P. M. and Riegel, B. and Phillips, C. O. and Peterson, E. D. and Smith, R. and Yancy, C. W. and Faxon, D. P.		Not related HRQL
Report of the National Heart, Lung, and Blood Institute working group on outcomes research in cardiovascular disease	2005	Krumholz, H. M. and Peterson, E. D. and Ayanian, J. Z. and Chin, M. H. and Debusk, R. F. and Goldman, L. and Kiefe, C. I. and Powe, N. R. and Rumsfeld, J. S. and Spertus, J. A. and Weintraub, W. S.		Not related HRQL
Discrepancies in assessment of adherence to antiplatelet treatment after myocardial infarction	2015	Kubica, A. and Kasprzak, M. and OboÅ„ska, K. and Fabiszak, T. and Laskowska, E. and Navarese, E. P. and KoziÅ„ski, M. and Sztuba, B. and wiÄ…tkiewicz, I. and GrzesÌˆk, G. and Kubica, J.		Not related HRQL
Regarding manuscript: "Resuscitation Outcomes Consortium-Amiodarone, Lidocaine, or Placebo study: Rationale and methodology behind out-of-hospital cardiac arrest antiarrhythmic drug trial"	2014	Kudenchuk, P. J. and Brown, S. P. and Daya, M. and Morrison, L. J. and Powell, J. and Leroux, B. and Dorian, P.		Not related HRQL
Emerging data support benefits of yoga for patients with heart disease	2017	Kuehn, B. M.		Not related HRQL
Causes and Prevention of Inappropriate Implantable Cardioverter-Defibrillator Shocks	2018	Kulkarni, N. and Link, M. S.		Not related HRQL
Reducing low-density lipoprotein cholesterol after myocardial infarction in older individuals, levels versus change: Can observational studies answer the questions?	2018	Kuller, L. H.		Not related HRQL
Demonstrating The Decline In Coronary Heart Disease Mortality In The West Delhi, India Between 2014 To 2017	2019	Kumar, A.		Not related HRQL
The current role of statins in acute coronary syndrome	2007	Kumar, A. and Cannon, C. P.		Not related HRQL
Coronary artery disease in women: How does it differ from men?	2013	Kumar, A. and Kaur, H. and Devi, P.		Not related HRQL
Quality assessment of economic analyses of pharmacological and nutritional therapy for hyperlipidemia	2002	Kumar, R. N. and Raisch, D. and Borrego, M. E.		Not related HRQL
Caregiver social problem solving abilities and family member adjustment following congestive heart failure	2004	Kurylo, M. and Elliott, T. R. and DeVivo, L. and Dreer, L. E.		Not related HRQL
Rehabilitation in the Renal Population: Barriers to Access	2010	Kutner, N. G.		Not related HRQL
Anxiety and depression in st-elevation myocardial infarction patients: Presumable rehabilitation goals	2010	Kutuzova, A. and Petrova, N. N. and Bobrovskaya, E.		Not related HRQL
Revisiting JUPITER: When is statin therapy cost-effective?	2009	Kuznar, W.		Not related HRQL
Community-based comprehensive lifestyle programs in patients with coronary artery disease: Objectives, design and expected results of Randomized Evaluation of Secondary Prevention by Outpatient Nurse SpEcialists 2 trial (RESPONSE 2)	2015	Lachman, S. and Minneboo, M. and Snaterse, M. and Jorstad, H. T. and Ter Riet, G. and Scholte Op Reimer, W. J. and Boekholdt, S. M. and Peters, R. J. G.		Not related HRQL
Aspirin resistance: An update	2009	Lancaster, G. I. and Srinivasan, J. and Jain, H.		Not related HRQL
Non-pharmacological treatment approaches	2020	Langheim, E. and Schwaab, B.		Not related HRQL
The author's reply [2]	2007	Lanza, G. A.		Not related HRQL
Inspiratory muscle training in a patient with left ventricular assist device	2006	Laoutaris, I. D. and Dritsas, A. and Brown, M. D. and Manginas, A. and Kallistratos, M. S. and Sfirakis, P. and Cokkinos, D. V. and Alivizatos, P. A.		Not related HRQL
Benefits of inspiratory muscle training in patients with pulmonary hypertension: A pilot study	2016	Laoutaris, I. D. and Dritsas, A. and Kariofyllis, P. and Manginas, A.		Not related HRQL
Strength and aerobic exercise training in coronary artery disease; it's not â€˜either-orâ€™	2017	Larsen, A. I.		Not related HRQL
The muscle hypothesis in heart failure revised: â€˜The multisite training approachâ€™	2018	Larsen, A. I.		Not related HRQL
Utilization of cardiac rehabilitation in eligible medical cardiac patients	2017	Larsen, T. R. and McMunn, J. and Gohar, S. and Austin, J. L.		Not related HRQL
Return to work after acute coronary syndrome in independent workers	2015	Latil, F. and Iliou, M. C. and Boileau, C. and Lechien, C. and Ha-Vnh, P. and Guimond, C.		Not related HRQL
Future of implantable devices for cardiac rhythm management	2014	Lau, C. P. and Siu, C. W. and Tse, H. F.		Not related HRQL
Making exercise and fitness a high priority	2007	Lavie, C. J.		Not related HRQL
Heart disease is still a primary emphasis	2009	Lavie, C. J.		Not related HRQL
Do antioxidant vitamins ameliorate the beneficial effects of exercise training on insulin sensitivity?	2011	Lavie, C. J. and Milani, J. N.		Not related HRQL
To B or not to B: Is non-high-density lipoprotein cholesterol an adequate surrogate for apolipoprotein B?	2010	Lavie, C. J. and Milani, R. V. and O'Keefe, J. H.		Not related HRQL
Promoting physical activity in primary and secondary prevention	2019	Lavie, C. J. and Ozemek, C. and Kachur, S.		Not related HRQL
Targeting cardiovascular inflammation: Next steps in clinical translation	2021	Lawler, P. R. and Bhatt, D. L. and Godoy, L. C. and LÃ¼scher, T. F. and Bonow, R. O. and Verma, S. and Ridker, P. M.		Not related HRQL
Effectiveness of rehabilitation programs for coronary bypass patients evaluated from the end-points in the exercise tolerance test	1984	Lazzaroni, A. and Pesciatini, F. and Grasso, S.		Not related HRQL
Risk stratification in secondary cardiovascular prevention	2018	Lazzeroni, D. and Coruzzi, P.		Not related HRQL
The role of omega-3 fatty acids in heart disease prevention	2009	Leaf, D. A.		Not related HRQL
Functional capacity and quality of life improvement among women and elderly patients referenced to a cardiac rehabilitation program	2011	Lebreiro, A. and Rocha, A. and Paiva, M. and Sousa, A. and Lourenco, P. and Oliveira, S. and Correia, A. S. and Araujo, V. and Parada, F. and Maciel, M. J.		Not related HRQL
Exercise recommendations in athletes with coronary artery calcification	2020	Lechner, K. and Halle, M. and Scherr, J. and Drezner, J. A.		Not related HRQL
Rehabilitation program for heart failure (guidelines and practical modalities)	2015	Ledermann, B. and Loscos, M. and Robert, C. and Cayla, G.		Not related HRQL
Thriving or surviving, national targets verses regional needs: Outcomes for out of hospital cardiac arrests (OHCA) from intensive care in a geographically, architecturally and economically challenged region	2018	Lee, G. and Caines, K. and John, J. and Chelliah, R. and Vijayan, A.		Not related HRQL
Cost-effectiveness analysis of rivaroxaban plus aspirin versus aspirin alone in secondary prevention among patients with chronic cardiovascular diseases	2021	Lee, M. C. and Liao, C. T. and Toh, H. S. and Chou, C. C. and Chang, W. T. and Chen, Z. C. and Wu, W. S. and Yu, T. and Strong, C.		Not related HRQL
The heart health approach: Achieving systematic quality care for all	2014	Lee, R. and Grenfell, R. and Page, K.		Not related HRQL
Heart failure in Asia: The present reality and future challenges	2012	Lee, S. and Khurana, R. and Leong, K. T. G.		Not related HRQL
Acute heart failure, aging and muscular deconditioning: A path from emergency department toward cardiac rehabilitation	2013	Legramante, J. M.		Not related HRQL
A pharmacoeconomic model to aid in the allocation of ambulatory clinical pharmacy services	1998	Lehmann, D. F. and Medicis, J. J.		Not related HRQL
How do female and male cardiac patients and their spouses share responsibilities after discharge from the hospital?	2003	Lemos, K. and Suls, J. and Jenson, M. and Lounsbury, P. and Gordon, E. E. I.		Not related HRQL
Editorial: Exploration of the Physiological Effects of Exercise in Cardiovascular Diseases	2020	Lenasi, H. and Drenjancevic, I. and Klonizakis, M.		Not related HRQL
Nonpharmacologic treatment of heart failure in the elderly	2000	Lenihan, D. J. and Uretsky, B. F.		Not related HRQL
Cardiac rehabilitation effectively reduces the number of deaths in the heart failure population (propensity score matched analysis)	2020	Leszek, P. and Witczak, K. and Bartolik, K. and Was, D. and Maruszewski, B. and Brukalo, K. and Kleinork, A. and Rolska-Wojcik, P. and Zaleska-Kociecka, M.		Not related HRQL
Improving quality of life in patients with angina	1999	Lewin, R. J. P.		Not related HRQL
Assessing the impact of heart failure therapeutics on quality of life and functional capacity	2013	Lewis, E. F.		Not related HRQL
Prevention of vascular events after transient ischemic attack or cerebral infarct	2006	Leys, D. and Cordonnier, C.		Not related HRQL
Occupational Risks of Recurrent Coronary Heart Disease	2021	Li, J. and Siegrist, J.		Not related HRQL
HIIT: A potential rehabilitation treatment in COVID-19 pneumonia with heart disease	2020	Li, Y. and Liu, D. and Wu, H.		Not related HRQL
Gender difference in the prognostic effect of high density lipoprotein cholesterol in patients with atherosclerotic cardiovascular disease under statin treatment	2019	Li, Y. H. and Tseng, W. K. and Yin, W. H. and Lin, F. J. and Wu, Y. W. and Hsieh, L. C. and Lin, T. H. and Sheu, W. H. H. and Yeh, H. I. and Chen, J. W. and Wu, C. C.		Not related HRQL
Temporal evolution and implications of ventricular arrhythmias associated with acute myocardial infarction	2013	Liang, J. J. and Prasad, A. and Cha, Y. M.		Not related HRQL
A hospital based comprehensive cardiac rehabilitation program	1982	Liang, M. and Garcia, M. and Zehnder, J.		Not related HRQL
Evolocumab Shows No Significant Cost-effectiveness for Myocardial Infarction in China	2020	Liang, Z. and Chen, Q. and Zhao, Q.		Not related HRQL
Effect of early rehabilitative intervetion on interval QT dispersion of acute myocardial infarction patients without complication	2004	Liao, X. X. and Ma, H. and Dong, Y. G. and Tao, J. and Yang, X. Q. and Tang, A. L.		Not related HRQL
The relationship between body image and physical activity in people attending cardiac rehabilitation	2010	Lightfoot, K. A. and Blanchard, C. M.		Not related HRQL
A 44-Year-Old Woman with Dilated Cardiomyopathy	2019	Lightsey, J. M. and Suzuki, T. and Tanawuttiwat, T.		Not related HRQL
Follow-up of cardiac arrest survivors: Why, how, and when? a practical approach	2017	Lilja, G.		Not related HRQL
Risk factors: CVD risk and the 'Obesity Paradox'	2015	Lim, G. B.		Not related HRQL
Exercise and cardiac rehabilitation in women	1998	Limacher, M. C.		Not related HRQL
Cost-effectiveness of statin therapy for secondary prevention among patients with coronary artery disease and baseline LDL-C 70â€“100 mg/dL in Taiwan	2020	Lin, F. J. and Shyu, K. G. and Hsieh, I. C. and Huey-Herng Sheu, W. and Tu, S. T. and Yeh, S. J. and Chen, C. I. and Lu, K. C. and Wu, C. C. and Shau, W. Y. and Inocencio, T. J. and Wen, Y. C. and Yeh, H. I.		Not related HRQL
Cost effectiveness of aspirin vs clopidogrel for secondary prevention of coronary heart disease	2002	Lindbloom, E. J. and Eaton, L. J.		Not related HRQL
Why and when to screen for cardiovascular disease in healthy individuals	2021	Lindholt, J. S. and SÃ¸gaard, R.		Not related HRQL
Preventing cardiovascular disease in women: How can we do better?	2012	Lindquist, R. and Witt, D. R. and Boucher, J. L.		Not related HRQL
Raynaudâ€™s phenomenon and digital ischaemia - Pharmacologic approach and alternative treatment options	2016	Linnemann, B. and Erbe, M.		Not related HRQL
Clinical outcomes of secondary prevention among patients with acute coronary syndromes in Tianjin city	2018	Liu, X. and He, X. and Wu, J.		Not related HRQL
Secondary prophylaxis of variceal bleeding: Should we shoot rubber-bands or push pills? Comment	2003	Lo, G. H. and Chen, W. C. and Chen, M. H. and Rubenstein, J. H. and Inadomi, J. M.		Not related HRQL
Clinical cardiology digest	2013	Loga, K. and WÃ³jcik, B. and Lipiec, P.		Not related HRQL
Ticagrelor-related dyspnea: An underestimated and poorly managed event?	2015	Lombardi, N. and Lenti, M. C. and Matucci, R. and Mugelli, A. and Vannacci, A.		Not related HRQL
The importance of cardiovascular rehabilitation and prevention	2008	LomelÃ­, H. I.		Not related HRQL
Antiplatelet Therapy in Older Adults with Non-ST-Segment Elevation Acute Coronary Syndrome: Considering Risks and Benefits	2009	Lopes, R. D. and Alexander, K. P.		Not related HRQL
Quality markers in cardiology: Measures of outcomes and clinical practice - A perspective of the Spanish Society of Cardiology and of Thoracic and Cardiovascular Surgery	2016	LÃ³pez-SendÃ³n, J. L. and GonzÃ¡lez-Juanatey, J. R. and Pinto, F. and Castillo, J. C. and BadimÃ³n, L. and Dalmau, R. and Torrecilla, E. G. and MÃ­nguez, J. R. L. and Maceira, A. M. and Pascual-Figal, D. and Moya-Prats, J. L. P. and Sionis, A. and Zamorano, J. L.		Not related HRQL
Unmet needs in the management of atherosclerotic cardiovascular disease: Is there a role for emerging anti-inflammatory interventions?	2016	Lorenzatti, A. J. and Retzlaff, B. M.		Not related HRQL
Physiological basis of cardiopulmonary rehabilitation in patients with lung or heart disease	2015	Louvaris, Z. and Vogiatzis, I.		Not related HRQL
Incorporating high-sensitivity cardiac troponin assays into clinical practice: These assays are your friend	2015	Love, S. and Sandoval, Y. and Apple, F. S.		Not related HRQL
Multifactor prediction of long-term outcomes of acute coronary syndrome with sustained st segment elevation	2015	Lozhkina, N. G. and Maksimov, V. N. and Ragino, Y. I. and Kuimov, A. D. and Voevoda, M. I.		Not related HRQL
Heart rate variability in myocardial infarction patients: Effects of exercise training	2013	LuÃ­s Oliveira, N. and Ribeiro, F. and Jorge Alves, A. and Teixeira, M. and Miranda, F. and Oliveira, J.		Not related HRQL
A telemonitoring program for primary and secondary prevention of cardiovascular disease	2017	Lupi, L. and Glisenti, F. and Castiello, A. and Visco, E. and Papa, I. and Dinatolo, E. and Arabia, G. M. and Nodari, S.		Not related HRQL
A telemonitoring program for screening and primary and secondary prevention of cardiovascular disease	2018	Lupi, L. and Glisenti, F. and Papa, I. and Arabia, G. and Piazzani, M. and Fabbricatore, D. and Castiello, A. and Madureri, A. and Nodari, S.		Not related HRQL
The London PCHF: A new postgraduate course on heart failure	2019	LÃ¼scher, T. F.		Not related HRQL
The London PCHFâ€“a new postgraduate course on heart failure	2020	LÃ¼scher, T. F.		Not related HRQL
Cardioprotective effect of physical rehabilitation in patients with ischemic-origin diastolic dysfunction after percutaneous coronary intervention	2012	Lyamina, N. P. and Nosenko, A. N. and Razborova, I. B. and Orlikova, O. V. and Kotel'nikova, E. V. and Karpova, E. S.		Not related HRQL
Interaction computerized patient education	1982	Lyons, C. and Krasnowski, J. and Greenstein, A.		Not related HRQL
Role of cardiac rehabilitation for coronary patients	2011	Maaoui Nahali, R. and Chrifi, J. and Ben Rejeb, A. and Rahali Khachlouf, H. and Miri, I. and Lebib, S. and Dziri, C. and Ben Salah, F. Z.		Not related HRQL
Novel uses for recombinant erythropoietin therapy in unlicensed indications	2004	Macartney, C. A. and Adgey, A. A. J. and Jones, F. G. C. and Morris, T. C. M. and McMullin, M. F.		Not related HRQL
Symptom trajectory and risk factor modification in patients with primary atrial fibrillation: A mixed methods study in cardiac rehabilitation	2017	Macken, L. C. and Gallant, P. S. and Hyrkas, K.		Not related HRQL
Assessment of autonomic function in cardiovascular disease	2015	Madan, K.		Not related HRQL
Optimal programming of implantable cardiac-defibrillators	2013	Madhavan, M. and Friedman, P. A.		Not related HRQL
Prevention of falls in patients admitted to a cardiac rehabilitation unit after a acute cardiac event	2013	Maestri, A. and Monica Ceresa, M. C. and Federica Camera, F. C. and Antonio Mazza, A. M. and Cristina Opasich, C. O. and Silvia Priori, S. G. P.		Not related HRQL
Effects of testosterone supplementation on clinical and rehabilitative outcomes in older men undergoing on-pump CABG	2012	Maggio, M. and Nicolini, F. and Cattabiani, C. and Beghi, C. and Gherli, T. and Schwartz, R. S. and Valenti, G. and Ceda, G. P.		Not related HRQL
Acute Coronary Syndromes in the Elderly	2007	Majeed, F. and Kelemen, M. D.		Not related HRQL
Clinical characteristics and treatment outcomes of patients with Brugada syndrome in northeastern Thailand	2014	Makarawate, P. and Chaosuwannakit, N. and Vannaprasaht, S. and Tassaneeyakul, W. and Sawanyawisuth, K.		Not related HRQL
The importance of lipid evaluation and management in the prevention and treatment of acute myocardial infarction	2002	Malach, M. and Imperato, P. J.		Not related HRQL
Myocardial Infarction and Persistent Angina With No Obstructive Coronary Artery Disease	2020	Malas, W. and AlBadri, A. and Wei, J. and Mehta, P. K. and Anderson, R. D. and Petersen, J. and Thomson, L. E. and Pepine, C. J. and Bairey Merz, C. N.		Not related HRQL
Peripheral Arterial Disease - Trends in Morbidity and Mortality	2018	Malyar, N. and Freisinger, E. and Reinecke, H.		Not related HRQL
Canadian Cardiovascular Society Guidelines for the diagnosis and management of stable ischemic heart disease	2014	Mancini, G. B. J. and Gosselin, G. and Chow, B. and Kostuk, W. and Stone, J. and Yvorchuk, K. J. and Abramson, B. L. and Cartier, R. and Huckell, V. and Tardif, J. C. and Connelly, K. and Ducas, J. and Farkouh, M. E. and Gupta, M. and Juneau, M. and O'Neill, B. and Raggi, P. and Teo, K. and Verma, S. and Zimmermann, R.		Not related HRQL
Long-term effects of cardiac rehabilitation in elderly individuals with stable coronary artery disease	2016	Mandic, S. and Stevens, E. and Hodge, C. and Brown, C. and Walker, R. and Body, D. and Barclay, L. and Nye, E. R. and Williams, M. J.		Not related HRQL
Comparison of baseline characteristics and outcomes in younger and older patients completing cardiac rehabilitation	2009	Maniar, S. and Sanderson, B. K. and Bittner, V.		Not related HRQL
Secondary prevention of coronary heart disease in primary care: The evidence	2002	Mant, J.		Not related HRQL
Effects of a 12-week exercise-based program on the quality of life among myocardial revascularization subjects with normal and reduced left ventricular ejection fraction	2019	Mantilla-MorrÃ³n, M. and Urina-Triana, M. and Herazo-BeltrÃ¡n, Y. and Urina-Jassir, D. and Castro-Mier, K. E. and RodrÃ­guez-PÃ©rez, L.		Not related HRQL
Prevention of recurrent pericarditis with colchicine in 2012	2013	Markel, G. and Imazio, M. and Brucato, A. and Adler, Y.		Not related HRQL
Predicting the long-term risk of repeat coronary events in patients with unstable angina	2013	Markova, I. A. and Medvedeva, E. A. and Gelis, L. G.		Not related HRQL
Implantable defibrillators and cardiac amyloidosis: Infiltrating the knowledge gap	2020	Marks, D. and Chicos, A. B.		Not related HRQL
Case report: Assessment and management of myocardial infarction and non-obstructive coronary arteries (MINOCA): The role of microvascular coronary vasospasm	2019	Marpuri, R. and Joung, S. and Gadh, A. and Dhawan, S. and Al-Badri, A. and Pacheco, C. and Wei, J. and Noel Bairey Merz, C.		Not related HRQL
Obesity negatively impacts aerobic capacity improvements both acutely and 1-year following cardiac rehabilitation	2012	Martin, B. J. and Aggarwal, S. G. and Stone, J. A. and Hauer, T. and Austford, L. D. and Knudtson, M. and Arena, R.		Not related HRQL
Improved outcomes and decreased length of stay in LVAD patients: Increased utilization of cardiac rehabiliation centers	2009	Martin, T. and Zucker, M. J. and Baran, D. and Camacho, M.		Not related HRQL
Risk of Cardiovascular Disease in an Aging HIV Population: Where Are We Now?	2015	Martin-Iguacel, R. and Llibre, J. M. and Friis-Moller, N.		Not related HRQL
Social problems and rehabilitation of operated or unoperated adults with congenital heart disease	2002	Martinez, J.		Not related HRQL
Progress of Rehabilitation for Cardiac Patients Depending on the Degree of Self-Sufficiency at Admission	2016	Marx, R. and Philips, H. and Bassenge, D. and Nosper, M. and RÃ¶hrig, B. and Linck-Eleftheriadis, S. and Strandt, G. and Salzwedel, A. and Pabst, F.		Not related HRQL
How many familial hypercholesterolemia patients are eligible for PCSK9 inhibition?	2017	Masana, L. and Plana, N. and PÃ©rez-Calahorra, S. and Ibarretxe, D. and Lamiquiz-Moneo, I. and Pedro-Botet, J. and SuÃ¡rez-Tembra, M. and Valdivielso, P. and Ortega, E. and Civeira, F.		Not related HRQL
LVAD and functional capacity: Do we know how it works and what to do?	2019	Masetti, M. and Grigioni, F.		Not related HRQL
Extracorporeal life support system during cardiovascular procedures: Insights from the German Lifebridge registry	2020	Masyuk, M. and Abel, P. and Hug, M. and Wernly, B. and Haneya, A. and Sack, S. and Sideris, K. and Langwieser, N. and Graf, T. and Fuernau, G. and Franz, M. and Westenfeld, R. and Kelm, M. and Felix, S. B. and Jung, C.		Not related HRQL
Restricted blood flow training-affordable method for cardiac rehabilitation	2014	Matsuo, Y. and Nakjima, T. N. and Fukumura, K. F. and Yasuda, T. Y. and Sato, Y. S. and Funada, R. F. and Takama, T. N. and Koitabashi, N. K. and Kurabayashi, M. S. and Shirakura, K. S.		Not related HRQL
Secondary prevention strategy of cardiovascular disease using endothelial function testing	2015	Matsuzawa, Y. and Guddeti, R. R. and Kwon, T. G. and Lerman, L. O. and Lerman, A.		Not related HRQL
Exercise intolerance in heart failure with preserved ejection fraction: Shifting Focus from the heart to peripheral skeletal muscle	2012	Maurer, M. S. and Schulze, P. C.		Not related HRQL
Foetal cardiac intervention: An ethical perspective	2011	Mavroudis, C. D.		Not related HRQL
Quality of life after coronary artery surgery	1987	Mayou, R. and Bryant, B.		Not related HRQL
Gym space in the era of digital cardiovascular rehabilitation: Often overlooked but critically important	2020	Mazza, A. and Paneroni, M.		Not related HRQL
Audit of the new GMS contract Quality and Outcomes Framework: Raising standards in CHD	2007	McCarlie, J. and Reid, E. and Brady, A. J. B.		Not related HRQL
In ascvd, 81 mg and 325 mg of aspirin did not differ for cv or bleeding events	2021	McCarthy, L.		Not related HRQL
Determinants of neuropsychological and behavioural outcomes in early childhood survivors of congenital heart disease	2007	McCusker, C. G. and Doherty, N. N. and Molloy, B. and Casey, F. and Rooney, N. and Mulholland, C. and Sands, A. and Craig, B. and Stewart, M.		Not related HRQL
Aspirin and secondary prevention in peripheral artery disease: A perspective for the early 21st century	2009	McDermott, M. M. and Criqui, M. H.		Not related HRQL
Quality of life assessment in cardiac populations	2006	McGee, H.		Not related HRQL
Healthy Weight for Life programme: Evaluating the practice and effectiveness of a weight loss maintenance programme in the private health insurance setting	2019	McGill, B. and Oâ€™Hara, B. J. and Grunseit, A. C. and Bauman, A. and Lawler, L. and Phongsavan, P.		Not related HRQL
Effectiveness of psychoeducational interventions for improving symptoms, health-related quality of life, and psychological well being in patients with stable angina	2008	McGillion, M. and Arthur, H. and Victor, J. C. and Watt-Watson, J. and Cosman, T.		Not related HRQL
Imaging the Coronary Venous System: Current Trends and Risk Stratification	2021	McLaren, T. A. and Teague, S. D.		Not related HRQL
Sport and exercise and the prevention and treatment of disease	2010	McLatchie, G. R.		Not related HRQL
The health economics of the treatment of hyperlipidemia and hypertension	1999	McMurray, J.		Not related HRQL
Regional variation in the availability and utilization of cardiac rehabilitation services among eligible medicare fee-for-service beneficiaries: Where are the opportunities for improvement?	2016	McNeely, J. and Ritchey, M. D. and Maresh, S. and Schieb, L. and Lloyd, J. and Chang, T. and Taylor, E. and Wright, J.		Not related HRQL
Clinical aspects of platelet inhibitors and thrombus formation	2007	Meadows, T. A. and Bhatt, D. L.		Not related HRQL
Heart rate recovery improvement in patients following acute myocardial infarction: exercise training, Î²-blocker therapy or both	2018	Medeiros, W. M. and de Luca, F. A. and de Figueredo JÃºnior, A. R. and Mendes, F. A. R. and Gun, C.		Not related HRQL
CABG Beats Vintage PCI: Does Contemporary PCI Stand a Chance to EXCEL?	2016	Mehran, R. and Faggioni, M.		Not related HRQL
Cardiac rehabilitation improves risk factors, quality of life and exercise capacity in extreme old age	2011	Mehta, H. and St. Clair, S. and Sacrinty, M. and Johnson, D. and Zorin, D. and Addison, T. and Greer, D. and Martin, B. and Hayes, C. and Paladenech, C. and Robinson, K.		Not related HRQL
Modifiable risk factors control and its relationship with 1 year outcomes after coronary artery bypass surgery: Insights from the REACH registry	2008	Mehta, R. H. and Bhatt, D. L. and Steg, Ph G. and Goto, S. and Hirsch, A. T. and Liau, C. S. and RÃ¶ther, J. and Wilson, P. W. F. and Richard, A. J. and Eagle, K. A. and Ohman, E. M.		Not related HRQL
Response to Niebauer	2016	Mendes, M.		Not related HRQL
Psychosocial sphere of congenital heart disease patients and the costs of forgetting about it	2019	Meras, P. and Barradas-Pires, A. and Gatzoulis, M.		Not related HRQL
Exercise training for patients with chronic atrial fibrillation	2006	Mertens, D. J.		Not related HRQL
The value of cardiac rehabilitation in coronary patients	2004	Meurin, P. and Massabie, R. and Renaud, N. and Weber, H. and Grosdemouge, A. and Tabet, J. Y. and Driss, A. B.		Not related HRQL
EaRly-start ExerciSe training after acute hemodynAmic decompensation in patients with chRonic hearT failure (RE-START) A multicenter, randomized, controlled trial on short-Term feasibility and impact on functional capacity, symptoms and neurohumoral activation	2014	Mezzani, A. and Cacciatore, F. and Catanzaro, R. and Gualco, A. and Guzzetti, D. and Leosco, D. and Monelli, M. and Genta, F. T. and Totaro, P. and Traversi, E. and Zanelli, E. and Giannuzzi, P.		Not related HRQL
Early-start exercise training after acute hemodynamic decompensation in patients with chronic heart failure (RE-START): A multicenter, randomized, controlled trial on short-term feasibility and impact on functional capacity, symptoms and neurohumoral activation	2014	Mezzani, A. and Cacciatore, F. and Catanzaro, R. and Gualco, A. and Guzzetti, D. and Leosco, D. and Monelli, M. and Tarro Genta, F. and Totaro, P. and Traversi, E. and Zanelli, E. and Giannuzzi, P.		Not related HRQL
Medication nonadherence and adverse outcomes in CAD patients	2009	Michael Ho, P. and Magid, D. J. and Shetterly, S. M. and Olson, K. L. and Maddox, T. M. and Peterson, P. N. and Masoudi, F. A. and Rumsfeld, J. S.		Not related HRQL
Acute hemodynamic responses during new resistive training modalities in cardiac rehabilitation	2018	Michel Lamotte, M.		Not related HRQL
Ventricular tachycardia from remote blunt chest trauma: Combined epicardial-endocardial right ventricular substrate characterization	2012	Michowitz, Y. and Tung, R. and Athill, C. and Shivkumar, K.		Not related HRQL
Clinical consequences of aspirin and clopidogrel resistance: An overview	2013	Mijajlovic, M. D. and Shulga, O. and Bloch, S. and Covickovic-Sternic, N. and Aleksic, V. and Bornstein, N. M.		Not related HRQL
Analysis of antihypertensive effects of statins	2007	Milionis, H. J. and Liberopoulos, E. N. and Elisaf, M. S. and Mikhailidis, D. P.		Not related HRQL
Hyperlipidemia: The silent cvd risk factor with enormous impact	2012	Miller, M.		Not related HRQL
Paediatric neurology: Improved care of the developing brain	2013	Miller, S. P. and Ferriero, D. M.		Not related HRQL
The exercise debate	2012	Milligan, F.		Not related HRQL
Perioperative Medication Management in Adult Cardiac Surgery: The 2017 European Association for Cardio-Thoracic Surgery Guidelines	2019	Milojevic, M. and Pisano, A. and Sousa-Uva, M. and Landoni, G.		Not related HRQL
Physical exercise for secondary osteoporosis	2012	Mina, D. S. and Alibhai, S. M. H. and Matthew, A. G. and Guglietti, C. L. and Moonsammy, S. and Trachtenberg, J. and Ritvo, P. G.		Not related HRQL
COMPARING THE EFFECT OF CARDIAC REHABILITATION PROGRAMS ON BODY COMPOSITION AND CARDIAC BIOMARKERS IN PATIENTS WITH CORONARY ARTERY DISEASE	2019	Mirman, A. and Nardoni, N. and Chen, A. and Horwich, T.		Not related HRQL
A Discrete Event Simulation Model to Assess the Economic Value of a Hypothetical Pharmacogenomics Test for Statin-Induced Myopathy in Patients Initiating a Statin in Secondary Cardiovascular Prevention	2018	Mitchell, D. and Guertin, J. R. and Dubois, A. and DubÃ©, M. P. and Tardif, J. C. and Iliza, A. C. and Fanton-Aita, F. and Matteau, A. and LeLorier, J.		Not related HRQL
Early implementation of cardiac rehabilitation in the heart failure population	2015	Mitchell, S. and Lieberg, E. and Phillips, L. and Schaffer, L.		Not related HRQL
Emerging data continue to find lack of benefit for vitamin-mineral supplement use	2014	Mitka, M.		Not related HRQL
Is it useful to program antitachycardia pacing for ICD recipients that have neither dilated nor ischemic cardiomyopathy? Experience of one center	2012	Mitroi, C. and Toquero Ramos, J. and Castro Urda, V. and Perez Pereira, E. and Hernandez Reina, L. and Garcia Lunar, I. and Ruiz Bautista, L. and Sanchez Garcia, M. and Fernandez Lozano, I.		Not related HRQL
Tailored Cardiac Rehabilitation for Older Patients with Heart Failure	2022	Miura, H. and Yokota, C.		Not related HRQL
[truncated: 2,743 more rows]
[truncated: 1,672 more columns]
